# Supplementary material for: Multiomics Analysis of Endocytosis upon HBV Infection and Identification of SCAMP1 as a Novel Host Restriction Factor against HBV Replication
Source: Int J Mol Sci. 2022 Feb 17;23(4):2211. doi: 10.3390/ijms23042211 (PMC8874515; doi:10.3390/ijms23042211)
Supplement: Supplementary file 1 [file ijms-23-02211-s001.zip]

Archive with 7 entries (7 files):
- Supplementary Table S1.xlsx
- Supplementary Table S2.xlsx
- Supplementary Table S4.xlsx
- Supplementary Table S3.xlsx
- Supplementary Figure S3.tif
- Supplementary Figure S1.tif
- Supplementary Figure S2.tif
