# Supplementary material for: Multiomics Analysis of Endocytosis upon HBV Infection and Identification of SCAMP1 as a Novel Host Restriction Factor against HBV Replication
Source: Int J Mol Sci. 2022 Feb 17;23(4):2211. doi: 10.3390/ijms23042211 (PMC8874515; doi:10.3390/ijms23042211)
Supplement: Supplementary file 1 [file ijms-23-02211-s001.zip › Supplementary Table S1.xlsx]

## Sheet: Sheet1
Table S1: Sequences and oligonucleotides used in this work
Name	Sequences
SCAMP1-F*	5‐ATGTCGGATTTCGACAGTAAC‐3
SCAMP1-R*	5‐TTAAATCTGGTTACCCTTG‐3
GAPDH-F	5‐CCTGCACCACCAACTGCTTA‐3
GAPDH-R	5‐CCGTTCAGCTCAGGGATGAC‐3
CCCDNA-F	5‐GCCTATTGATTGGAAAGTATGT‐3
CCCDNA-R	5-AGCTGAGGCGGTATCTA‐3
HBV‐RNAs‐F	5‐GCACTTCGCTTCACCTCTGC‐3
HBV‐RNAs‐R	5‐CTCAAGGTCGGTCGTTGACA‐3
HBV‐pgRNA‐F	5‐ TGTTCAAGCCTCCAAGCT‐3
HBV‐pgRNA‐F	5‐GGAAAGAAGTCAGAAGGCAA‐3
si-SCAMP1-1	5-GTGGTAGTCCTGTTTCAGC-3
si-SCAMP1-2	5- GGTAAGAACTACTGAGAAA-3
si-SCAMP1-3	5- GCAGGTTGTAGATATATCA-3
SCAMP1-F	5‐TCGTCGGGAACGAGAAATGC‐3
SCAMP1-R	5‐CCAAGCCAAGCATCCGAAGA‐3
*Primers for cDNA synthesis
