# Supplementary material for: Multiomics Analysis of Endocytosis upon HBV Infection and Identification of SCAMP1 as a Novel Host Restriction Factor against HBV Replication
Source: Int J Mol Sci. 2022 Feb 17;23(4):2211. doi: 10.3390/ijms23042211 (PMC8874515; doi:10.3390/ijms23042211)
Supplement: Supplementary file 1 [file ijms-23-02211-s001.zip › Supplementary Table S4.xlsx]

## Sheet: Sheet2
HBV induced endocytosis associated ubiquitylome
Lysine ubiquitination sites information					Kub L/H Ratio			Protein L/H Ratio			Normalized Kub L/H Ratio			Merged Normalized Kub L/H Ratio		Quant category	Protein functional annotation
Protein accession	Position	Amino acid	Protein description	Gene name	Exp.1	Exp.2	Exp.3	Exp.1	Exp.2	Exp.3	Exp.1	Exp.2	Exp.3	L/H Ratio	P value	Regulation	Subcellular Location	Biological Process	Cellular Component	Molecular Function	KEGG KO No.	KEGG Gene	KEGG Pathway	InterPro ID	InterPro Domain	CORUM Complex
O00443	11	K	Phosphatidylinositol 4-phosphate 3-kinase C2 domain-containing subunit alpha	PIK3C2A	3.024	3.424		0.842	0.827	0.745	3.59145	4.14027		3.86586			cyto	single organism signaling; cellular component biogenesis; vesicle coating; muscle system process; regulation of biological quality; platelet-derived growth factor receptor signaling pathway; insulin receptor signaling pathway; cell surface receptor signaling pathway; single-organism process; establishment of localization; inositol lipid-mediated signaling; metabolic process; signal transduction; …	membrane; intracellular organelle; cytoplasmic vesicle; cell periphery; membrane-bounded vesicle; cytoplasmic membrane-bounded vesicle; vesicle; cytoplasm; intracellular part; cytosol; cell; coated vesicle; plasma membrane; intracellular membrane-bounded organelle; organelle; nucleus; clathrin-coated vesicle; cell part; intracellular; Golgi apparatus; membrane-bounded organelle; cytoplasmic part;	nucleoside phosphate binding; phosphotransferase activity, alcohol group as acceptor; heterocyclic compound binding; organic cyclic compound binding; kinase activity; ribonucleotide binding; catalytic activity; binding; phosphatidylinositol binding; purine ribonucleoside binding; lipid binding; anion binding; adenyl ribonucleotide binding; adenyl nucleotide binding; 1-phosphatidylinositol-4-phosp…	K00923	PIK3C2; phosphatidylinositol-4-phosphate 3-kinase [EC:2.7.1.154]	hsa00562 Inositol phosphate metabolism - Homo sapiens (human); hsa01100 Metabolic pathways - Homo sapiens (human); hsa04070 Phosphatidylinositol signaling system - Homo sapiens (human);	IPR000403; IPR001263; IPR002420; IPR001683; IPR011009; IPR016024; IPR000008; IPR000341;	Phosphatidylinositol 3-kinase Ras-binding (PI3K RBD) domain; Phosphoinositide 3-kinase, accessory (PIK) domain; Armadillo-type fold; Phosphatidylinositol 3-/4-kinase, catalytic domain; Phosphatidylinositol 3-kinase, C2 domain; Protein kinase-like domain; C2 domain; Phox homologous domain;	EGFR-containing signaling complex;
O00443	613	K	Phosphatidylinositol 4-phosphate 3-kinase C2 domain-containing subunit alpha	PIK3C2A		1.718		0.842	0.827	0.745		2.07739		2.07739			cyto	single organism signaling; cellular component biogenesis; vesicle coating; muscle system process; regulation of biological quality; platelet-derived growth factor receptor signaling pathway; insulin receptor signaling pathway; cell surface receptor signaling pathway; single-organism process; establishment of localization; inositol lipid-mediated signaling; metabolic process; signal transduction; …	membrane; intracellular organelle; cytoplasmic vesicle; cell periphery; membrane-bounded vesicle; cytoplasmic membrane-bounded vesicle; vesicle; cytoplasm; intracellular part; cytosol; cell; coated vesicle; plasma membrane; intracellular membrane-bounded organelle; organelle; nucleus; clathrin-coated vesicle; cell part; intracellular; Golgi apparatus; membrane-bounded organelle; cytoplasmic part;	nucleoside phosphate binding; phosphotransferase activity, alcohol group as acceptor; heterocyclic compound binding; organic cyclic compound binding; kinase activity; ribonucleotide binding; catalytic activity; binding; phosphatidylinositol binding; purine ribonucleoside binding; lipid binding; anion binding; adenyl ribonucleotide binding; adenyl nucleotide binding; 1-phosphatidylinositol-4-phosp…	K00923	PIK3C2; phosphatidylinositol-4-phosphate 3-kinase [EC:2.7.1.154]	hsa00562 Inositol phosphate metabolism - Homo sapiens (human); hsa01100 Metabolic pathways - Homo sapiens (human); hsa04070 Phosphatidylinositol signaling system - Homo sapiens (human);	IPR000403; IPR001263; IPR002420; IPR001683; IPR011009; IPR016024; IPR000008; IPR000341;	Phosphatidylinositol 3-kinase Ras-binding (PI3K RBD) domain; Phosphoinositide 3-kinase, accessory (PIK) domain; Armadillo-type fold; Phosphatidylinositol 3-/4-kinase, catalytic domain; Phosphatidylinositol 3-kinase, C2 domain; Protein kinase-like domain; C2 domain; Phox homologous domain;	EGFR-containing signaling complex;
O14828	74	K	Secretory carrier-associated membrane protein 3	SCAMP3	1.54	1.716	2.068	0.945	0.974	1.048	1.62963	1.76181	1.97328	1.78824	0.0135677		plas	intracellular transport; vesicle-mediated transport; response to oxygen-containing compound; single-organism cellular process; single-organism process; Golgi vesicle transport; organic substance transport; response to organic substance; response to stimulus; protein transport; establishment of localization; cellular localization; transport; establishment of protein localization; response to lipid…	membrane; intracellular organelle; organelle membrane; cytoplasm; intracellular organelle part; Golgi membrane; intrinsic to membrane; endomembrane system; intracellular part; cell; integral to membrane; organelle part; intracellular membrane-bounded organelle; organelle; membrane part; cell part; intracellular; Golgi apparatus part; membrane-bounded organelle; Golgi apparatus; cytoplasmic part;							SCAMP1-SCAMP2-SCAMP3 complex;
O14828	81	K	Secretory carrier-associated membrane protein 3	SCAMP3	1.479	1.757	1.994	0.945	0.974	1.048	1.56508	1.8039	1.90267	1.75722	0.0158455		plas	intracellular transport; vesicle-mediated transport; response to oxygen-containing compound; single-organism cellular process; single-organism process; Golgi vesicle transport; organic substance transport; response to organic substance; response to stimulus; protein transport; establishment of localization; cellular localization; transport; establishment of protein localization; response to lipid…	membrane; intracellular organelle; organelle membrane; cytoplasm; intracellular organelle part; Golgi membrane; intrinsic to membrane; endomembrane system; intracellular part; cell; integral to membrane; organelle part; intracellular membrane-bounded organelle; organelle; membrane part; cell part; intracellular; Golgi apparatus part; membrane-bounded organelle; Golgi apparatus; cytoplasmic part;							SCAMP1-SCAMP2-SCAMP3 complex;
O14828	101	K	Secretory carrier-associated membrane protein 3	SCAMP3	0.952	1.076	1.064	0.945	0.974	1.048	1.00741	1.10472	1.01527	1.04247	0.377235		plas	intracellular transport; vesicle-mediated transport; response to oxygen-containing compound; single-organism cellular process; single-organism process; Golgi vesicle transport; organic substance transport; response to organic substance; response to stimulus; protein transport; establishment of localization; cellular localization; transport; establishment of protein localization; response to lipid…	membrane; intracellular organelle; organelle membrane; cytoplasm; intracellular organelle part; Golgi membrane; intrinsic to membrane; endomembrane system; intracellular part; cell; integral to membrane; organelle part; intracellular membrane-bounded organelle; organelle; membrane part; cell part; intracellular; Golgi apparatus part; membrane-bounded organelle; Golgi apparatus; cytoplasmic part;							SCAMP1-SCAMP2-SCAMP3 complex;
O14828	109	K	Secretory carrier-associated membrane protein 3	SCAMP3	1.221	0.722	3.284	0.945	0.974	1.048	1.29206	0.741273	3.13359	1.72231	0.550024		plas	intracellular transport; vesicle-mediated transport; response to oxygen-containing compound; single-organism cellular process; single-organism process; Golgi vesicle transport; organic substance transport; response to organic substance; response to stimulus; protein transport; establishment of localization; cellular localization; transport; establishment of protein localization; response to lipid…	membrane; intracellular organelle; organelle membrane; cytoplasm; intracellular organelle part; Golgi membrane; intrinsic to membrane; endomembrane system; intracellular part; cell; integral to membrane; organelle part; intracellular membrane-bounded organelle; organelle; membrane part; cell part; intracellular; Golgi apparatus part; membrane-bounded organelle; Golgi apparatus; cytoplasmic part;							SCAMP1-SCAMP2-SCAMP3 complex;
O14828	313	K	Secretory carrier-associated membrane protein 3	SCAMP3	1.171	1.16	1.156	0.945	0.974	1.048	1.23915	1.19097	1.10305	1.17772	0.0603606		plas	intracellular transport; vesicle-mediated transport; response to oxygen-containing compound; single-organism cellular process; single-organism process; Golgi vesicle transport; organic substance transport; response to organic substance; response to stimulus; protein transport; establishment of localization; cellular localization; transport; establishment of protein localization; response to lipid…	membrane; intracellular organelle; organelle membrane; cytoplasm; intracellular organelle part; Golgi membrane; intrinsic to membrane; endomembrane system; intracellular part; cell; integral to membrane; organelle part; intracellular membrane-bounded organelle; organelle; membrane part; cell part; intracellular; Golgi apparatus part; membrane-bounded organelle; Golgi apparatus; cytoplasmic part;							SCAMP1-SCAMP2-SCAMP3 complex;
O14964	86	K	Hepatocyte growth factor-regulated tyrosine kinase substrate	HGS	5.029	4.557	4.698	1.765	1.729	1.892	2.84929	2.63563	2.48309	2.656	0.00249268	Up	nucl	single organism signaling; negative regulation of signal transduction; cell surface receptor signaling pathway; negative regulation of ERBB signaling pathway; regulation of signaling; single-organism process; protein transport; negative regulation of cell proliferation; establishment of localization; signal transduction; regulation of cell communication; establishment of localization in cell; cel…	membrane; endosome membrane; intracellular organelle; late endosome; cytoplasmic vesicle; organelle membrane; membrane-bounded vesicle; cytoplasmic membrane-bounded vesicle; vesicle; intracellular organelle part; cytoplasm; endosomal part; intracellular part; cytosol; cell; organelle part; early endosome; intracellular membrane-bounded organelle; organelle; late endosome membrane; multivesicular …	metal ion binding; cation binding; binding; ion binding;	K12182	HGS; hepatocyte growth factor-regulated tyrosine kinase substrate	hsa04144 Endocytosis - Homo sapiens (human); hsa04145 Phagosome - Homo sapiens (human);	IPR002014; IPR000306; IPR017455; IPR013083; IPR018205; IPR011011; IPR024641; IPR008942;	Zinc finger, FYVE-related; VHS subgroup; Zinc finger, FYVE/PHD-type; Hepatocyte growth factor-regulated tyrosine kinase substrate, helical domain; FYVE zinc finger; VHS; ENTH/VHS; Zinc finger, RING/FYVE/PHD-type;	SNARE complex; RIN1-STAM2-HRS complex;
O14964	126	K	Hepatocyte growth factor-regulated tyrosine kinase substrate	HGS			1.63	1.765	1.729	1.892			0.861522	0.861522			nucl	single organism signaling; negative regulation of signal transduction; cell surface receptor signaling pathway; negative regulation of ERBB signaling pathway; regulation of signaling; single-organism process; protein transport; negative regulation of cell proliferation; establishment of localization; signal transduction; regulation of cell communication; establishment of localization in cell; cel…	membrane; endosome membrane; intracellular organelle; late endosome; cytoplasmic vesicle; organelle membrane; membrane-bounded vesicle; cytoplasmic membrane-bounded vesicle; vesicle; intracellular organelle part; cytoplasm; endosomal part; intracellular part; cytosol; cell; organelle part; early endosome; intracellular membrane-bounded organelle; organelle; late endosome membrane; multivesicular …	metal ion binding; cation binding; binding; ion binding;	K12182	HGS; hepatocyte growth factor-regulated tyrosine kinase substrate	hsa04144 Endocytosis - Homo sapiens (human); hsa04145 Phagosome - Homo sapiens (human);	IPR002014; IPR000306; IPR017455; IPR013083; IPR018205; IPR011011; IPR024641; IPR008942;	Zinc finger, FYVE-related; VHS subgroup; Zinc finger, FYVE/PHD-type; Hepatocyte growth factor-regulated tyrosine kinase substrate, helical domain; FYVE zinc finger; VHS; ENTH/VHS; Zinc finger, RING/FYVE/PHD-type;	SNARE complex; RIN1-STAM2-HRS complex;
O14964	146	K	Hepatocyte growth factor-regulated tyrosine kinase substrate	HGS	2.857	2.817	3.311	1.765	1.729	1.892	1.6187	1.62927	1.75	1.66599	0.00358346		nucl	single organism signaling; negative regulation of signal transduction; cell surface receptor signaling pathway; negative regulation of ERBB signaling pathway; regulation of signaling; single-organism process; protein transport; negative regulation of cell proliferation; establishment of localization; signal transduction; regulation of cell communication; establishment of localization in cell; cel…	membrane; endosome membrane; intracellular organelle; late endosome; cytoplasmic vesicle; organelle membrane; membrane-bounded vesicle; cytoplasmic membrane-bounded vesicle; vesicle; intracellular organelle part; cytoplasm; endosomal part; intracellular part; cytosol; cell; organelle part; early endosome; intracellular membrane-bounded organelle; organelle; late endosome membrane; multivesicular …	metal ion binding; cation binding; binding; ion binding;	K12182	HGS; hepatocyte growth factor-regulated tyrosine kinase substrate	hsa04144 Endocytosis - Homo sapiens (human); hsa04145 Phagosome - Homo sapiens (human);	IPR002014; IPR000306; IPR017455; IPR013083; IPR018205; IPR011011; IPR024641; IPR008942;	Zinc finger, FYVE-related; VHS subgroup; Zinc finger, FYVE/PHD-type; Hepatocyte growth factor-regulated tyrosine kinase substrate, helical domain; FYVE zinc finger; VHS; ENTH/VHS; Zinc finger, RING/FYVE/PHD-type;	SNARE complex; RIN1-STAM2-HRS complex;
O14964	192	K	Hepatocyte growth factor-regulated tyrosine kinase substrate	HGS		2.89		1.765	1.729	1.892		1.67149		1.67149			nucl	single organism signaling; negative regulation of signal transduction; cell surface receptor signaling pathway; negative regulation of ERBB signaling pathway; regulation of signaling; single-organism process; protein transport; negative regulation of cell proliferation; establishment of localization; signal transduction; regulation of cell communication; establishment of localization in cell; cel…	membrane; endosome membrane; intracellular organelle; late endosome; cytoplasmic vesicle; organelle membrane; membrane-bounded vesicle; cytoplasmic membrane-bounded vesicle; vesicle; intracellular organelle part; cytoplasm; endosomal part; intracellular part; cytosol; cell; organelle part; early endosome; intracellular membrane-bounded organelle; organelle; late endosome membrane; multivesicular …	metal ion binding; cation binding; binding; ion binding;	K12182	HGS; hepatocyte growth factor-regulated tyrosine kinase substrate	hsa04144 Endocytosis - Homo sapiens (human); hsa04145 Phagosome - Homo sapiens (human);	IPR002014; IPR000306; IPR017455; IPR013083; IPR018205; IPR011011; IPR024641; IPR008942;	Zinc finger, FYVE-related; VHS subgroup; Zinc finger, FYVE/PHD-type; Hepatocyte growth factor-regulated tyrosine kinase substrate, helical domain; FYVE zinc finger; VHS; ENTH/VHS; Zinc finger, RING/FYVE/PHD-type;	SNARE complex; RIN1-STAM2-HRS complex;
O14964	202	K	Hepatocyte growth factor-regulated tyrosine kinase substrate	HGS		4.589		1.765	1.729	1.892		2.65414		2.65414			nucl	single organism signaling; negative regulation of signal transduction; cell surface receptor signaling pathway; negative regulation of ERBB signaling pathway; regulation of signaling; single-organism process; protein transport; negative regulation of cell proliferation; establishment of localization; signal transduction; regulation of cell communication; establishment of localization in cell; cel…	membrane; endosome membrane; intracellular organelle; late endosome; cytoplasmic vesicle; organelle membrane; membrane-bounded vesicle; cytoplasmic membrane-bounded vesicle; vesicle; intracellular organelle part; cytoplasm; endosomal part; intracellular part; cytosol; cell; organelle part; early endosome; intracellular membrane-bounded organelle; organelle; late endosome membrane; multivesicular …	metal ion binding; cation binding; binding; ion binding;	K12182	HGS; hepatocyte growth factor-regulated tyrosine kinase substrate	hsa04144 Endocytosis - Homo sapiens (human); hsa04145 Phagosome - Homo sapiens (human);	IPR002014; IPR000306; IPR017455; IPR013083; IPR018205; IPR011011; IPR024641; IPR008942;	Zinc finger, FYVE-related; VHS subgroup; Zinc finger, FYVE/PHD-type; Hepatocyte growth factor-regulated tyrosine kinase substrate, helical domain; FYVE zinc finger; VHS; ENTH/VHS; Zinc finger, RING/FYVE/PHD-type;	SNARE complex; RIN1-STAM2-HRS complex;
O14964	207	K	Hepatocyte growth factor-regulated tyrosine kinase substrate	HGS	3.298	3.133	3.077	1.765	1.729	1.892	1.86856	1.81203	1.62632	1.76897	0.00812431		nucl	single organism signaling; negative regulation of signal transduction; cell surface receptor signaling pathway; negative regulation of ERBB signaling pathway; regulation of signaling; single-organism process; protein transport; negative regulation of cell proliferation; establishment of localization; signal transduction; regulation of cell communication; establishment of localization in cell; cel…	membrane; endosome membrane; intracellular organelle; late endosome; cytoplasmic vesicle; organelle membrane; membrane-bounded vesicle; cytoplasmic membrane-bounded vesicle; vesicle; intracellular organelle part; cytoplasm; endosomal part; intracellular part; cytosol; cell; organelle part; early endosome; intracellular membrane-bounded organelle; organelle; late endosome membrane; multivesicular …	metal ion binding; cation binding; binding; ion binding;	K12182	HGS; hepatocyte growth factor-regulated tyrosine kinase substrate	hsa04144 Endocytosis - Homo sapiens (human); hsa04145 Phagosome - Homo sapiens (human);	IPR002014; IPR000306; IPR017455; IPR013083; IPR018205; IPR011011; IPR024641; IPR008942;	Zinc finger, FYVE-related; VHS subgroup; Zinc finger, FYVE/PHD-type; Hepatocyte growth factor-regulated tyrosine kinase substrate, helical domain; FYVE zinc finger; VHS; ENTH/VHS; Zinc finger, RING/FYVE/PHD-type;	SNARE complex; RIN1-STAM2-HRS complex;
O14964	226	K	Hepatocyte growth factor-regulated tyrosine kinase substrate	HGS	7.673	8.931	7.286	1.765	1.729	1.892	4.34731	5.16541	3.85095	4.45456	0.00489097	Up	nucl	single organism signaling; negative regulation of signal transduction; cell surface receptor signaling pathway; negative regulation of ERBB signaling pathway; regulation of signaling; single-organism process; protein transport; negative regulation of cell proliferation; establishment of localization; signal transduction; regulation of cell communication; establishment of localization in cell; cel…	membrane; endosome membrane; intracellular organelle; late endosome; cytoplasmic vesicle; organelle membrane; membrane-bounded vesicle; cytoplasmic membrane-bounded vesicle; vesicle; intracellular organelle part; cytoplasm; endosomal part; intracellular part; cytosol; cell; organelle part; early endosome; intracellular membrane-bounded organelle; organelle; late endosome membrane; multivesicular …	metal ion binding; cation binding; binding; ion binding;	K12182	HGS; hepatocyte growth factor-regulated tyrosine kinase substrate	hsa04144 Endocytosis - Homo sapiens (human); hsa04145 Phagosome - Homo sapiens (human);	IPR002014; IPR000306; IPR017455; IPR013083; IPR018205; IPR011011; IPR024641; IPR008942;	Zinc finger, FYVE-related; VHS subgroup; Zinc finger, FYVE/PHD-type; Hepatocyte growth factor-regulated tyrosine kinase substrate, helical domain; FYVE zinc finger; VHS; ENTH/VHS; Zinc finger, RING/FYVE/PHD-type;	SNARE complex; RIN1-STAM2-HRS complex;
O14964	251	K	Hepatocyte growth factor-regulated tyrosine kinase substrate	HGS	7.603	6.725	7.047	1.765	1.729	1.892	4.30765	3.88953	3.72463	3.97394	0.001465	Up	nucl	single organism signaling; negative regulation of signal transduction; cell surface receptor signaling pathway; negative regulation of ERBB signaling pathway; regulation of signaling; single-organism process; protein transport; negative regulation of cell proliferation; establishment of localization; signal transduction; regulation of cell communication; establishment of localization in cell; cel…	membrane; endosome membrane; intracellular organelle; late endosome; cytoplasmic vesicle; organelle membrane; membrane-bounded vesicle; cytoplasmic membrane-bounded vesicle; vesicle; intracellular organelle part; cytoplasm; endosomal part; intracellular part; cytosol; cell; organelle part; early endosome; intracellular membrane-bounded organelle; organelle; late endosome membrane; multivesicular …	metal ion binding; cation binding; binding; ion binding;	K12182	HGS; hepatocyte growth factor-regulated tyrosine kinase substrate	hsa04144 Endocytosis - Homo sapiens (human); hsa04145 Phagosome - Homo sapiens (human);	IPR002014; IPR000306; IPR017455; IPR013083; IPR018205; IPR011011; IPR024641; IPR008942;	Zinc finger, FYVE-related; VHS subgroup; Zinc finger, FYVE/PHD-type; Hepatocyte growth factor-regulated tyrosine kinase substrate, helical domain; FYVE zinc finger; VHS; ENTH/VHS; Zinc finger, RING/FYVE/PHD-type;	SNARE complex; RIN1-STAM2-HRS complex;
O14964	521	K	Hepatocyte growth factor-regulated tyrosine kinase substrate	HGS	0.867			1.765	1.729	1.892	0.491218			0.491218			nucl	single organism signaling; negative regulation of signal transduction; cell surface receptor signaling pathway; negative regulation of ERBB signaling pathway; regulation of signaling; single-organism process; protein transport; negative regulation of cell proliferation; establishment of localization; signal transduction; regulation of cell communication; establishment of localization in cell; cel…	membrane; endosome membrane; intracellular organelle; late endosome; cytoplasmic vesicle; organelle membrane; membrane-bounded vesicle; cytoplasmic membrane-bounded vesicle; vesicle; intracellular organelle part; cytoplasm; endosomal part; intracellular part; cytosol; cell; organelle part; early endosome; intracellular membrane-bounded organelle; organelle; late endosome membrane; multivesicular …	metal ion binding; cation binding; binding; ion binding;	K12182	HGS; hepatocyte growth factor-regulated tyrosine kinase substrate	hsa04144 Endocytosis - Homo sapiens (human); hsa04145 Phagosome - Homo sapiens (human);	IPR002014; IPR000306; IPR017455; IPR013083; IPR018205; IPR011011; IPR024641; IPR008942;	Zinc finger, FYVE-related; VHS subgroup; Zinc finger, FYVE/PHD-type; Hepatocyte growth factor-regulated tyrosine kinase substrate, helical domain; FYVE zinc finger; VHS; ENTH/VHS; Zinc finger, RING/FYVE/PHD-type;	SNARE complex; RIN1-STAM2-HRS complex;
O15118	1180	K	Niemann-Pick C1 protein	NPC1	7.734	6.768		5.236	4.193	4.701	1.47708	1.61412		1.5456			plas	macromolecule glycosylation; regulation of biological quality; alcohol metabolic process; regulation of response to extracellular stimulus; autophagy; cellular metabolic process; behavior; response to low-density lipoprotein particle stimulus; metabolic process; carbohydrate derivative biosynthetic process; negative regulation of response to external stimulus; response to steroid hormone stimulus…	membrane; endoplasmic reticulum; organelle membrane; cell periphery; vesicle; cytoplasm; intrinsic to membrane; intracellular part; integral to plasma membrane; cell; organelle part; lysosomal membrane; late endosome membrane; membrane part; intracellular; cell part; lysosome; perinuclear region of cytoplasm; endosome; membrane raft; membrane-bounded organelle; lytic vacuole; intracellular organe…	signaling receptor activity; cholesterol binding; sterol binding; lipid transporter activity; substrate-specific transporter activity; hedgehog receptor activity; transmembrane signaling receptor activity; signal transducer activity; steroid binding; organic cyclic compound binding; molecular transducer activity; receptor activity; alcohol binding; binding; sterol transporter activity; lipid bind…	K12385	NPC1; Niemann-Pick C1 protein	hsa04142 Lysosome - Homo sapiens (human);	IPR000731;	Sterol-sensing domain;
O15126	65	K	Secretory carrier-associated membrane protein 1	SCAMP1	4.871	4.907	4.559	1.403	1.508	1.327	3.47185	3.25398	3.43557	3.38713	0.00040647	Up	plas	intracellular transport; vesicle-mediated transport; single-organism cellular process; single-organism process; Golgi vesicle transport; organic substance transport; protein transport; establishment of localization; cellular localization; transport; establishment of protein localization; establishment of localization in cell; protein localization; localization; post-Golgi vesicle-mediated transpo…	endosome membrane; membrane; intracellular organelle; organelle membrane; intracellular organelle part; cytoplasm; endosomal part; intrinsic to membrane; recycling endosome membrane; intracellular part; cell; integral to membrane; organelle part; recycling endosome; intracellular membrane-bounded organelle; organelle; intracellular; cell part; membrane part; trans-Golgi network; endosome; membran…							SCAMP1-SCAMP2-SCAMP3 complex; SCAMP1-SCAMP2 complex;
O15126	89	K	Secretory carrier-associated membrane protein 1	SCAMP1	2.791	2.754	2.83	1.403	1.508	1.327	1.98931	1.82626	2.13263	1.98273	0.00641533		plas	intracellular transport; vesicle-mediated transport; single-organism cellular process; single-organism process; Golgi vesicle transport; organic substance transport; protein transport; establishment of localization; cellular localization; transport; establishment of protein localization; establishment of localization in cell; protein localization; localization; post-Golgi vesicle-mediated transpo…	endosome membrane; membrane; intracellular organelle; organelle membrane; intracellular organelle part; cytoplasm; endosomal part; intrinsic to membrane; recycling endosome membrane; intracellular part; cell; integral to membrane; organelle part; recycling endosome; intracellular membrane-bounded organelle; organelle; intracellular; cell part; membrane part; trans-Golgi network; endosome; membran…							SCAMP1-SCAMP2-SCAMP3 complex; SCAMP1-SCAMP2 complex;
O15126	298	K	Secretory carrier-associated membrane protein 1	SCAMP1	1.784	1.841	1.826	1.403	1.508	1.327	1.27156	1.22082	1.37604	1.28947	0.0277286		plas	intracellular transport; vesicle-mediated transport; single-organism cellular process; single-organism process; Golgi vesicle transport; organic substance transport; protein transport; establishment of localization; cellular localization; transport; establishment of protein localization; establishment of localization in cell; protein localization; localization; post-Golgi vesicle-mediated transpo…	endosome membrane; membrane; intracellular organelle; organelle membrane; intracellular organelle part; cytoplasm; endosomal part; intrinsic to membrane; recycling endosome membrane; intracellular part; cell; integral to membrane; organelle part; recycling endosome; intracellular membrane-bounded organelle; organelle; intracellular; cell part; membrane part; trans-Golgi network; endosome; membran…							SCAMP1-SCAMP2-SCAMP3 complex; SCAMP1-SCAMP2 complex;
O15400	24	K	Syntaxin-7	STX7	0.7			2.473	2.206	2.403	0.283057			0.283057			plas	organelle localization; single organism signaling; single-multicellular organism process; regulation of neurotransmitter levels; intracellular transport; regulation of biological quality; neurotransmitter secretion; Golgi vesicle transport; single-organism process; generation of a signal involved in cell-cell signaling; neurological system process; protein transport; establishment of localization…	membrane; endosome membrane; intracellular organelle; organelle membrane; cytoplasm; intracellular organelle part; macromolecular complex; intrinsic to membrane; endosomal part; intracellular part; cell; integral to membrane; organelle part; early endosome; intracellular membrane-bounded organelle; organelle; membrane part; cell part; intracellular; perinuclear region of cytoplasm; endosome; earl…	SNARE binding; SNAP receptor activity; protein binding; binding;	K08488	STX7; syntaxin 7	hsa04130 SNARE interactions in vesicular transport - Homo sapiens (human); hsa04145 Phagosome - Homo sapiens (human);	IPR000727; IPR010989; IPR006011;	t-SNARE; Syntaxin, N-terminal domain; Target SNARE coiled-coil domain;	Class C Vps complex;
O43633	52	K	Charged multivesicular body protein 2a	CHMP2A	0.557			0.57	0.621	0.658	0.977193			0.977193			cyto	intracellular transport; cellular component organization; single-organism cellular process; single-organism process; organic substance transport; protein transport; establishment of localization; cellular localization; transport; endosomal transport; establishment of protein localization; establishment of localization in cell; membrane organization; protein localization; macromolecule localizatio…	membrane; endosome membrane; intracellular organelle; late endosome; organelle membrane; intracellular organelle part; cytoplasm; endosomal part; intracellular part; cytosol; cell; organelle part; organelle; intracellular membrane-bounded organelle; late endosome membrane; intracellular; cell part; endosome; membrane-bounded organelle; cytoplasmic part;		K12191	CHMP2A; charged multivesicular body protein 2A	hsa04144 Endocytosis - Homo sapiens (human);			ESCRT-III complex;
O60493	61	K	Sorting nexin-3	SNX3	0.505	0.439	0.517	1.314	1.147	1.306	0.384323	0.382738	0.395865	0.387642	0.000188271	Down	cyto	establishment of protein localization; transport; cell communication; vesicle-mediated transport; single-organism cellular process; single-organism process; organic substance transport; protein localization; macromolecule localization; localization; endocytosis; cellular process; protein transport; establishment of localization;	endosome membrane; membrane; intracellular organelle; organelle membrane; intracellular organelle part; cytoplasm; endosomal part; intracellular part; cell; organelle part; early endosome; intracellular membrane-bounded organelle; organelle; intracellular; cell part; endosome; membrane-bounded organelle; cytoplasmic part;	phosphatidylinositol phosphate binding; phosphatidylinositol-3-phosphate binding; binding; phospholipid binding; phosphatidylinositol binding; ion binding; lipid binding; anion binding;	K17918			IPR001683;	Phox homologous domain;
O60493	119	K	Sorting nexin-3	SNX3	1.373		0.648	1.314	1.147	1.306	1.0449		0.496172	0.770536			cyto	establishment of protein localization; transport; cell communication; vesicle-mediated transport; single-organism cellular process; single-organism process; organic substance transport; protein localization; macromolecule localization; localization; endocytosis; cellular process; protein transport; establishment of localization;	endosome membrane; membrane; intracellular organelle; organelle membrane; intracellular organelle part; cytoplasm; endosomal part; intracellular part; cell; organelle part; early endosome; intracellular membrane-bounded organelle; organelle; intracellular; cell part; endosome; membrane-bounded organelle; cytoplasmic part;	phosphatidylinositol phosphate binding; phosphatidylinositol-3-phosphate binding; binding; phospholipid binding; phosphatidylinositol binding; ion binding; lipid binding; anion binding;	K17918			IPR001683;	Phox homologous domain;
O60749	116	K	Sorting nexin-2	SNX2		0.884		1.574	1.638	1.726		0.539683		0.539683			cyto	intracellular transport; vesicle-mediated transport; single-organism cellular process; single-organism process; organic substance transport; endocytosis; protein transport; cellular localization; establishment of localization; transport; establishment of protein localization; cellular macromolecule localization; establishment of localization in cell; cell communication; intracellular protein tran…	membrane; endosome membrane; intracellular organelle; organelle membrane; cytoplasm; intracellular organelle part; endosomal part; intracellular part; cell; organelle part; early endosome; intracellular membrane-bounded organelle; organelle; cell part; intracellular; endosome; early endosome membrane; membrane-bounded organelle; cytoplasmic part;	protein transporter activity; binding; phosphatidylinositol binding; phospholipid binding; ion binding; lipid binding; substrate-specific transporter activity; anion binding; transporter activity;	K17917			IPR005329; IPR015404; IPR001683;	Sorting nexin, N-terminal; Vps5 C-terminal; Phox homologous domain;	SNX complex, oligomeric; SNX complex; Retromer complex;
O75886	134	K	Signal transducing adapter molecule 2	STAM2	2.744	2.98	2.967	0.901	1.022	0.827	3.0455	2.91585	3.58767	3.18301	0.00445995	Up	nucl	regulation of cellular process; single organism signaling; intracellular transport; cellular component organization; negative regulation of signal transduction; cell surface receptor signaling pathway; negative regulation of ERBB signaling pathway; regulation of signaling; single-organism process; negative regulation of biological process; negative regulation of cellular process; epidermal growth…	membrane; endosome membrane; intracellular organelle; organelle membrane; intracellular organelle part; cytoplasm; endosomal part; intracellular part; cytosol; cell; organelle part; early endosome; organelle; intracellular membrane-bounded organelle; nucleus; intracellular; cell part; endosome; early endosome membrane; membrane-bounded organelle; cytoplasmic part;		K04705	STAM; signal transducing adaptor molecule	hsa04144 Endocytosis - Homo sapiens (human); hsa04630 Jak-STAT signaling pathway - Homo sapiens (human);	IPR002014; IPR001452; IPR018205; IPR008942;	VHS; SH3 domain; VHS subgroup; ENTH/VHS;	RIN1-STAM2-HRS complex; RIN1-STAM2-EGFR complex, EGF stimulated;
O75886	182	K	Signal transducing adapter molecule 2	STAM2	2.114		2.211	0.901	1.022	0.827	2.34628		2.67352	2.5099			nucl	regulation of cellular process; single organism signaling; intracellular transport; cellular component organization; negative regulation of signal transduction; cell surface receptor signaling pathway; negative regulation of ERBB signaling pathway; regulation of signaling; single-organism process; negative regulation of biological process; negative regulation of cellular process; epidermal growth…	membrane; endosome membrane; intracellular organelle; organelle membrane; intracellular organelle part; cytoplasm; endosomal part; intracellular part; cytosol; cell; organelle part; early endosome; organelle; intracellular membrane-bounded organelle; nucleus; intracellular; cell part; endosome; early endosome membrane; membrane-bounded organelle; cytoplasmic part;		K04705	STAM; signal transducing adaptor molecule	hsa04144 Endocytosis - Homo sapiens (human); hsa04630 Jak-STAT signaling pathway - Homo sapiens (human);	IPR002014; IPR001452; IPR018205; IPR008942;	VHS; SH3 domain; VHS subgroup; ENTH/VHS;	RIN1-STAM2-HRS complex; RIN1-STAM2-EGFR complex, EGF stimulated;
O75886	189	K	Signal transducing adapter molecule 2	STAM2		3.298	2.147	0.901	1.022	0.827		3.22701	2.59613	2.91157			nucl	regulation of cellular process; single organism signaling; intracellular transport; cellular component organization; negative regulation of signal transduction; cell surface receptor signaling pathway; negative regulation of ERBB signaling pathway; regulation of signaling; single-organism process; negative regulation of biological process; negative regulation of cellular process; epidermal growth…	membrane; endosome membrane; intracellular organelle; organelle membrane; intracellular organelle part; cytoplasm; endosomal part; intracellular part; cytosol; cell; organelle part; early endosome; organelle; intracellular membrane-bounded organelle; nucleus; intracellular; cell part; endosome; early endosome membrane; membrane-bounded organelle; cytoplasmic part;		K04705	STAM; signal transducing adaptor molecule	hsa04144 Endocytosis - Homo sapiens (human); hsa04630 Jak-STAT signaling pathway - Homo sapiens (human);	IPR002014; IPR001452; IPR018205; IPR008942;	VHS; SH3 domain; VHS subgroup; ENTH/VHS;	RIN1-STAM2-HRS complex; RIN1-STAM2-EGFR complex, EGF stimulated;
O75886	202	K	Signal transducing adapter molecule 2	STAM2	1.605	2.075	1.822	0.901	1.022	0.827	1.78135	2.03033	2.20314	2.00494	0.0117931	Up	nucl	regulation of cellular process; single organism signaling; intracellular transport; cellular component organization; negative regulation of signal transduction; cell surface receptor signaling pathway; negative regulation of ERBB signaling pathway; regulation of signaling; single-organism process; negative regulation of biological process; negative regulation of cellular process; epidermal growth…	membrane; endosome membrane; intracellular organelle; organelle membrane; intracellular organelle part; cytoplasm; endosomal part; intracellular part; cytosol; cell; organelle part; early endosome; organelle; intracellular membrane-bounded organelle; nucleus; intracellular; cell part; endosome; early endosome membrane; membrane-bounded organelle; cytoplasmic part;		K04705	STAM; signal transducing adaptor molecule	hsa04144 Endocytosis - Homo sapiens (human); hsa04630 Jak-STAT signaling pathway - Homo sapiens (human);	IPR002014; IPR001452; IPR018205; IPR008942;	VHS; SH3 domain; VHS subgroup; ENTH/VHS;	RIN1-STAM2-HRS complex; RIN1-STAM2-EGFR complex, EGF stimulated;
O75886	283	K	Signal transducing adapter molecule 2	STAM2	3.701		3.668	0.901	1.022	0.827	4.10766		4.43531	4.27148			nucl	regulation of cellular process; single organism signaling; intracellular transport; cellular component organization; negative regulation of signal transduction; cell surface receptor signaling pathway; negative regulation of ERBB signaling pathway; regulation of signaling; single-organism process; negative regulation of biological process; negative regulation of cellular process; epidermal growth…	membrane; endosome membrane; intracellular organelle; organelle membrane; intracellular organelle part; cytoplasm; endosomal part; intracellular part; cytosol; cell; organelle part; early endosome; organelle; intracellular membrane-bounded organelle; nucleus; intracellular; cell part; endosome; early endosome membrane; membrane-bounded organelle; cytoplasmic part;		K04705	STAM; signal transducing adaptor molecule	hsa04144 Endocytosis - Homo sapiens (human); hsa04630 Jak-STAT signaling pathway - Homo sapiens (human);	IPR002014; IPR001452; IPR018205; IPR008942;	VHS; SH3 domain; VHS subgroup; ENTH/VHS;	RIN1-STAM2-HRS complex; RIN1-STAM2-EGFR complex, EGF stimulated;
O94973	6	K	AP-2 complex subunit alpha-2	AP2A2			1.518	1.112	1.168	1.174			1.29302	1.29302			cyto	single organism signaling; neurotrophin TRK receptor signaling pathway; negative regulation of signal transduction; cell surface receptor signaling pathway; negative regulation of ERBB signaling pathway; regulation of signaling; cellular developmental process; neuron development; single-organism process; cellular component morphogenesis; neurogenesis; multi-organism cellular process; cellular res…	membrane; AP-type membrane coat adaptor complex; cytoplasmic vesicle; organelle membrane; clathrin-coated endocytic vesicle; cell periphery; membrane-bounded vesicle; cytoplasmic membrane-bounded vesicle; cytoplasm; vesicle; cytoplasmic vesicle part; clathrin-coated endocytic vesicle membrane; macromolecular complex; intracellular part; vesicle coat; cell; organelle part; coated vesicle membrane;…	lipid binding; substrate-specific transporter activity; protein transporter activity; binding; transporter activity;	K11824	AP2A; AP-2 complex subunit alpha	hsa05016 Huntington's disease - Homo sapiens (human); hsa04144 Endocytosis - Homo sapiens (human); hsa04961 Endocrine and other factor-regulated calcium reabsorption - Homo sapiens (human); hsa04721 Synaptic vesicle cycle - Homo sapiens (human);	IPR008152; IPR011989; IPR013038; IPR002553; IPR003164; IPR016024; IPR009028; IPR015873; IPR013041;	Clathrin adaptor, alpha-adaptin, appendage, Ig-like subdomain; Armadillo-type fold; Clathrin adaptor, alpha/beta/gamma-adaptin, appendage, Ig-like subdomain; Clathrin/coatomer adaptor, adaptin-like, N-terminal; Coatomer/calthrin adaptor appendage, C-terminal subdomain; Armadillo-like helical; Clathrin alpha-adaptin/coatomer adaptor, appendage, C-terminal subdomain; Clathrin adaptor, alpha-adaptin…	RalBP1-CCNB1-AP2A-NUMB-EPN1 complex;
O94973	631	K	AP-2 complex subunit alpha-2	AP2A2	1.176			1.112	1.168	1.174	1.05755			1.05755			cyto	single organism signaling; neurotrophin TRK receptor signaling pathway; negative regulation of signal transduction; cell surface receptor signaling pathway; negative regulation of ERBB signaling pathway; regulation of signaling; cellular developmental process; neuron development; single-organism process; cellular component morphogenesis; neurogenesis; multi-organism cellular process; cellular res…	membrane; AP-type membrane coat adaptor complex; cytoplasmic vesicle; organelle membrane; clathrin-coated endocytic vesicle; cell periphery; membrane-bounded vesicle; cytoplasmic membrane-bounded vesicle; cytoplasm; vesicle; cytoplasmic vesicle part; clathrin-coated endocytic vesicle membrane; macromolecular complex; intracellular part; vesicle coat; cell; organelle part; coated vesicle membrane;…	lipid binding; substrate-specific transporter activity; protein transporter activity; binding; transporter activity;	K11824	AP2A; AP-2 complex subunit alpha	hsa05016 Huntington's disease - Homo sapiens (human); hsa04144 Endocytosis - Homo sapiens (human); hsa04961 Endocrine and other factor-regulated calcium reabsorption - Homo sapiens (human); hsa04721 Synaptic vesicle cycle - Homo sapiens (human);	IPR008152; IPR011989; IPR013038; IPR002553; IPR003164; IPR016024; IPR009028; IPR015873; IPR013041;	Clathrin adaptor, alpha-adaptin, appendage, Ig-like subdomain; Armadillo-type fold; Clathrin adaptor, alpha/beta/gamma-adaptin, appendage, Ig-like subdomain; Clathrin/coatomer adaptor, adaptin-like, N-terminal; Coatomer/calthrin adaptor appendage, C-terminal subdomain; Armadillo-like helical; Clathrin alpha-adaptin/coatomer adaptor, appendage, C-terminal subdomain; Clathrin adaptor, alpha-adaptin…	RalBP1-CCNB1-AP2A-NUMB-EPN1 complex;
O95630	107	K	STAM-binding protein	STAMBP	0.595	0.403		0.676	0.813	0.702	0.880178	0.495695		0.687936			cyto_nucl	regulation of cellular process; single organism signaling; protein modification by small protein removal; regulation of cell death; JAK-STAT cascade; negative regulation of programmed cell death; regulation of cell proliferation; cellular protein metabolic process; regulation of programmed cell death; single-organism process; negative regulation of biological process; negative regulation of cellu…	membrane; intracellular organelle; cell periphery; cytoplasm; cell division site; intracellular part; cell; cell division site part; plasma membrane; early endosome; intracellular membrane-bounded organelle; organelle; nucleus; cell part; intracellular; endosome; cleavage furrow; membrane-bounded organelle; cytoplasmic part;	ubiquitin-specific protease activity; peptidase activity; catalytic activity; binding; ion binding; small conjugating protein-specific protease activity; cation binding; metal ion binding; peptidase activity, acting on L-amino acid peptides; cysteine-type peptidase activity; metallopeptidase activity; hydrolase activity;	K11866	STAMBP; STAM-binding protein [EC:3.1.2.15]	hsa04144 Endocytosis - Homo sapiens (human);	IPR000555; IPR015063;	USP8 dimerisation domain; JAB1/MPN/MOV34 metalloenzyme domain;	RNF11-SMURF2-STAMBP complex;
O95782	620	K	AP-2 complex subunit alpha-1	AP2A1	0.879			1.152	1.164	1.232	0.763021			0.763021			cyto	single organism signaling; neurotrophin TRK receptor signaling pathway; negative regulation of signal transduction; cell surface receptor signaling pathway; negative regulation of ERBB signaling pathway; regulation of signaling; cellular developmental process; neuron development; single-organism process; cellular component morphogenesis; neurogenesis; multi-organism cellular process; cellular res…	transport vesicle membrane; basolateral plasma membrane; membrane; clathrin coat of trans-Golgi network vesicle; apical plasma membrane; AP-type membrane coat adaptor complex; cytoplasmic vesicle; organelle membrane; clathrin-coated endocytic vesicle; cell periphery; membrane-bounded vesicle; cytoplasmic membrane-bounded vesicle; Golgi-associated vesicle membrane; cytoplasm; vesicle; cytoplasmic …	substrate-specific transporter activity; protein transporter activity; transporter activity;	K11824	AP2A; AP-2 complex subunit alpha	hsa05016 Huntington's disease - Homo sapiens (human); hsa04144 Endocytosis - Homo sapiens (human); hsa04961 Endocrine and other factor-regulated calcium reabsorption - Homo sapiens (human); hsa04721 Synaptic vesicle cycle - Homo sapiens (human);	IPR008152; IPR011989; IPR013038; IPR002553; IPR003164; IPR016024; IPR009028; IPR015873; IPR013041;	Clathrin adaptor, alpha-adaptin, appendage, Ig-like subdomain; Armadillo-type fold; Clathrin adaptor, alpha/beta/gamma-adaptin, appendage, Ig-like subdomain; Clathrin/coatomer adaptor, adaptin-like, N-terminal; Coatomer/calthrin adaptor appendage, C-terminal subdomain; Armadillo-like helical; Clathrin alpha-adaptin/coatomer adaptor, appendage, C-terminal subdomain; Clathrin adaptor, alpha-adaptin…	RalBP1-CCNB1-AP2A-NUMB-EPN1 complex;
P00533	708	K	Epidermal growth factor receptor	EGFR		1.595		0.709	0.681	0.663		2.34214		2.34214			extr	single organism signaling; regulation of cell death; gland development; negative regulation of ERBB signaling pathway; chordate embryonic development; positive regulation of biosynthetic process; embryonic placenta development; cellular metabolic process; regulation of cell cycle process; regulation of fibroblast proliferation; regulation of protein serine/threonine kinase activity; metabolic pro…	basolateral plasma membrane; membrane; extracellular space; extracellular region part; endoplasmic reticulum; nuclear outer membrane-endoplasmic reticulum membrane network; organelle membrane; cytoplasmic vesicle; membrane-bounded vesicle; cell periphery; cytoplasmic membrane-bounded vesicle; vesicle; cytoplasm; macromolecular complex; intrinsic to membrane; intracellular part; cell; organelle pa…	actin filament binding; nucleoside phosphate binding; phosphotransferase activity, alcohol group as acceptor; receptor signaling protein tyrosine kinase activity; double-stranded DNA binding; protein dimerization activity; protein tyrosine kinase activity; protein binding; protein kinase activity; receptor signaling protein serine/threonine kinase activity; transmembrane signaling receptor activi…	K04361	EGFR; epidermal growth factor receptor [EC:2.7.10.1]	hsa05120 Epithelial cell signaling in Helicobacter pylori infection - Homo sapiens (human); hsa04921 Oxytocin signaling pathway - Homo sapiens (human); hsa04015 Rap1 signaling pathway - Homo sapiens (human); hsa05160 Hepatitis C - Homo sapiens (human); hsa04014 Ras signaling pathway - Homo sapiens (human); hsa04020 Calcium signaling pathway - Homo sapiens (human); hsa04060 Cytokine-cytokine recep…	IPR000719; IPR006211; IPR000494; IPR020635; IPR001245; IPR009030; IPR011009;	Protein kinase domain; Furin-like cysteine-rich domain; Tyrosine-protein kinase, catalytic domain; Insulin-like growth factor binding protein, N-terminal; Protein kinase-like domain; Serine-threonine/tyrosine-protein kinase catalytic domain; EGF receptor, L domain;	EGFR-CBL-GRB2 complex; Multiprotein complex; RIN1-STAM2-EGFR complex, EGF stimulated; CIN85-CBL-SH3GL2-EGFR complex, EGF stimulated; PARK2-EPS15-EGFR; ITGAV-ITGB3-EGFR complex; SNX complex; SH3KBP1-CBLB-EGFR complex; EGFR-containing signaling complex;
P00533	737	K	Epidermal growth factor receptor	EGFR	0.774	0.748	0.735	0.709	0.681	0.663	1.09168	1.09838	1.1086	1.09955	0.00331271		extr	single organism signaling; regulation of cell death; gland development; negative regulation of ERBB signaling pathway; chordate embryonic development; positive regulation of biosynthetic process; embryonic placenta development; cellular metabolic process; regulation of cell cycle process; regulation of fibroblast proliferation; regulation of protein serine/threonine kinase activity; metabolic pro…	basolateral plasma membrane; membrane; extracellular space; extracellular region part; endoplasmic reticulum; nuclear outer membrane-endoplasmic reticulum membrane network; organelle membrane; cytoplasmic vesicle; membrane-bounded vesicle; cell periphery; cytoplasmic membrane-bounded vesicle; vesicle; cytoplasm; macromolecular complex; intrinsic to membrane; intracellular part; cell; organelle pa…	actin filament binding; nucleoside phosphate binding; phosphotransferase activity, alcohol group as acceptor; receptor signaling protein tyrosine kinase activity; double-stranded DNA binding; protein dimerization activity; protein tyrosine kinase activity; protein binding; protein kinase activity; receptor signaling protein serine/threonine kinase activity; transmembrane signaling receptor activi…	K04361	EGFR; epidermal growth factor receptor [EC:2.7.10.1]	hsa05120 Epithelial cell signaling in Helicobacter pylori infection - Homo sapiens (human); hsa04921 Oxytocin signaling pathway - Homo sapiens (human); hsa04015 Rap1 signaling pathway - Homo sapiens (human); hsa05160 Hepatitis C - Homo sapiens (human); hsa04014 Ras signaling pathway - Homo sapiens (human); hsa04020 Calcium signaling pathway - Homo sapiens (human); hsa04060 Cytokine-cytokine recep…	IPR000719; IPR006211; IPR000494; IPR020635; IPR001245; IPR009030; IPR011009;	Protein kinase domain; Furin-like cysteine-rich domain; Tyrosine-protein kinase, catalytic domain; Insulin-like growth factor binding protein, N-terminal; Protein kinase-like domain; Serine-threonine/tyrosine-protein kinase catalytic domain; EGF receptor, L domain;	EGFR-CBL-GRB2 complex; Multiprotein complex; RIN1-STAM2-EGFR complex, EGF stimulated; CIN85-CBL-SH3GL2-EGFR complex, EGF stimulated; PARK2-EPS15-EGFR; ITGAV-ITGB3-EGFR complex; SNX complex; SH3KBP1-CBLB-EGFR complex; EGFR-containing signaling complex;
P00533	739	K	Epidermal growth factor receptor	EGFR	1.194			0.709	0.681	0.663	1.68406			1.68406			extr	single organism signaling; regulation of cell death; gland development; negative regulation of ERBB signaling pathway; chordate embryonic development; positive regulation of biosynthetic process; embryonic placenta development; cellular metabolic process; regulation of cell cycle process; regulation of fibroblast proliferation; regulation of protein serine/threonine kinase activity; metabolic pro…	basolateral plasma membrane; membrane; extracellular space; extracellular region part; endoplasmic reticulum; nuclear outer membrane-endoplasmic reticulum membrane network; organelle membrane; cytoplasmic vesicle; membrane-bounded vesicle; cell periphery; cytoplasmic membrane-bounded vesicle; vesicle; cytoplasm; macromolecular complex; intrinsic to membrane; intracellular part; cell; organelle pa…	actin filament binding; nucleoside phosphate binding; phosphotransferase activity, alcohol group as acceptor; receptor signaling protein tyrosine kinase activity; double-stranded DNA binding; protein dimerization activity; protein tyrosine kinase activity; protein binding; protein kinase activity; receptor signaling protein serine/threonine kinase activity; transmembrane signaling receptor activi…	K04361	EGFR; epidermal growth factor receptor [EC:2.7.10.1]	hsa05120 Epithelial cell signaling in Helicobacter pylori infection - Homo sapiens (human); hsa04921 Oxytocin signaling pathway - Homo sapiens (human); hsa04015 Rap1 signaling pathway - Homo sapiens (human); hsa05160 Hepatitis C - Homo sapiens (human); hsa04014 Ras signaling pathway - Homo sapiens (human); hsa04020 Calcium signaling pathway - Homo sapiens (human); hsa04060 Cytokine-cytokine recep…	IPR000719; IPR006211; IPR000494; IPR020635; IPR001245; IPR009030; IPR011009;	Protein kinase domain; Furin-like cysteine-rich domain; Tyrosine-protein kinase, catalytic domain; Insulin-like growth factor binding protein, N-terminal; Protein kinase-like domain; Serine-threonine/tyrosine-protein kinase catalytic domain; EGF receptor, L domain;	EGFR-CBL-GRB2 complex; Multiprotein complex; RIN1-STAM2-EGFR complex, EGF stimulated; CIN85-CBL-SH3GL2-EGFR complex, EGF stimulated; PARK2-EPS15-EGFR; ITGAV-ITGB3-EGFR complex; SNX complex; SH3KBP1-CBLB-EGFR complex; EGFR-containing signaling complex;
P00533	867	K	Epidermal growth factor receptor	EGFR	0.462	0.368	0.329	0.709	0.681	0.663	0.651622	0.540382	0.496229	0.562744	0.0275359		extr	single organism signaling; regulation of cell death; gland development; negative regulation of ERBB signaling pathway; chordate embryonic development; positive regulation of biosynthetic process; embryonic placenta development; cellular metabolic process; regulation of cell cycle process; regulation of fibroblast proliferation; regulation of protein serine/threonine kinase activity; metabolic pro…	basolateral plasma membrane; membrane; extracellular space; extracellular region part; endoplasmic reticulum; nuclear outer membrane-endoplasmic reticulum membrane network; organelle membrane; cytoplasmic vesicle; membrane-bounded vesicle; cell periphery; cytoplasmic membrane-bounded vesicle; vesicle; cytoplasm; macromolecular complex; intrinsic to membrane; intracellular part; cell; organelle pa…	actin filament binding; nucleoside phosphate binding; phosphotransferase activity, alcohol group as acceptor; receptor signaling protein tyrosine kinase activity; double-stranded DNA binding; protein dimerization activity; protein tyrosine kinase activity; protein binding; protein kinase activity; receptor signaling protein serine/threonine kinase activity; transmembrane signaling receptor activi…	K04361	EGFR; epidermal growth factor receptor [EC:2.7.10.1]	hsa05120 Epithelial cell signaling in Helicobacter pylori infection - Homo sapiens (human); hsa04921 Oxytocin signaling pathway - Homo sapiens (human); hsa04015 Rap1 signaling pathway - Homo sapiens (human); hsa05160 Hepatitis C - Homo sapiens (human); hsa04014 Ras signaling pathway - Homo sapiens (human); hsa04020 Calcium signaling pathway - Homo sapiens (human); hsa04060 Cytokine-cytokine recep…	IPR000719; IPR006211; IPR000494; IPR020635; IPR001245; IPR009030; IPR011009;	Protein kinase domain; Furin-like cysteine-rich domain; Tyrosine-protein kinase, catalytic domain; Insulin-like growth factor binding protein, N-terminal; Protein kinase-like domain; Serine-threonine/tyrosine-protein kinase catalytic domain; EGF receptor, L domain;	EGFR-CBL-GRB2 complex; Multiprotein complex; RIN1-STAM2-EGFR complex, EGF stimulated; CIN85-CBL-SH3GL2-EGFR complex, EGF stimulated; PARK2-EPS15-EGFR; ITGAV-ITGB3-EGFR complex; SNX complex; SH3KBP1-CBLB-EGFR complex; EGFR-containing signaling complex;
P00533	875	K	Epidermal growth factor receptor	EGFR	0.29	0.313	0.623	0.709	0.681	0.663	0.409027	0.459618	0.939668	0.602771	0.211239		extr	single organism signaling; regulation of cell death; gland development; negative regulation of ERBB signaling pathway; chordate embryonic development; positive regulation of biosynthetic process; embryonic placenta development; cellular metabolic process; regulation of cell cycle process; regulation of fibroblast proliferation; regulation of protein serine/threonine kinase activity; metabolic pro…	basolateral plasma membrane; membrane; extracellular space; extracellular region part; endoplasmic reticulum; nuclear outer membrane-endoplasmic reticulum membrane network; organelle membrane; cytoplasmic vesicle; membrane-bounded vesicle; cell periphery; cytoplasmic membrane-bounded vesicle; vesicle; cytoplasm; macromolecular complex; intrinsic to membrane; intracellular part; cell; organelle pa…	actin filament binding; nucleoside phosphate binding; phosphotransferase activity, alcohol group as acceptor; receptor signaling protein tyrosine kinase activity; double-stranded DNA binding; protein dimerization activity; protein tyrosine kinase activity; protein binding; protein kinase activity; receptor signaling protein serine/threonine kinase activity; transmembrane signaling receptor activi…	K04361	EGFR; epidermal growth factor receptor [EC:2.7.10.1]	hsa05120 Epithelial cell signaling in Helicobacter pylori infection - Homo sapiens (human); hsa04921 Oxytocin signaling pathway - Homo sapiens (human); hsa04015 Rap1 signaling pathway - Homo sapiens (human); hsa05160 Hepatitis C - Homo sapiens (human); hsa04014 Ras signaling pathway - Homo sapiens (human); hsa04020 Calcium signaling pathway - Homo sapiens (human); hsa04060 Cytokine-cytokine recep…	IPR000719; IPR006211; IPR000494; IPR020635; IPR001245; IPR009030; IPR011009;	Protein kinase domain; Furin-like cysteine-rich domain; Tyrosine-protein kinase, catalytic domain; Insulin-like growth factor binding protein, N-terminal; Protein kinase-like domain; Serine-threonine/tyrosine-protein kinase catalytic domain; EGF receptor, L domain;	EGFR-CBL-GRB2 complex; Multiprotein complex; RIN1-STAM2-EGFR complex, EGF stimulated; CIN85-CBL-SH3GL2-EGFR complex, EGF stimulated; PARK2-EPS15-EGFR; ITGAV-ITGB3-EGFR complex; SNX complex; SH3KBP1-CBLB-EGFR complex; EGFR-containing signaling complex;
P00533	1061	K	Epidermal growth factor receptor	EGFR	0.566	0.58	0.617	0.709	0.681	0.663	0.798307	0.851689	0.930618	0.860205	0.107227		extr	single organism signaling; regulation of cell death; gland development; negative regulation of ERBB signaling pathway; chordate embryonic development; positive regulation of biosynthetic process; embryonic placenta development; cellular metabolic process; regulation of cell cycle process; regulation of fibroblast proliferation; regulation of protein serine/threonine kinase activity; metabolic pro…	basolateral plasma membrane; membrane; extracellular space; extracellular region part; endoplasmic reticulum; nuclear outer membrane-endoplasmic reticulum membrane network; organelle membrane; cytoplasmic vesicle; membrane-bounded vesicle; cell periphery; cytoplasmic membrane-bounded vesicle; vesicle; cytoplasm; macromolecular complex; intrinsic to membrane; intracellular part; cell; organelle pa…	actin filament binding; nucleoside phosphate binding; phosphotransferase activity, alcohol group as acceptor; receptor signaling protein tyrosine kinase activity; double-stranded DNA binding; protein dimerization activity; protein tyrosine kinase activity; protein binding; protein kinase activity; receptor signaling protein serine/threonine kinase activity; transmembrane signaling receptor activi…	K04361	EGFR; epidermal growth factor receptor [EC:2.7.10.1]	hsa05120 Epithelial cell signaling in Helicobacter pylori infection - Homo sapiens (human); hsa04921 Oxytocin signaling pathway - Homo sapiens (human); hsa04015 Rap1 signaling pathway - Homo sapiens (human); hsa05160 Hepatitis C - Homo sapiens (human); hsa04014 Ras signaling pathway - Homo sapiens (human); hsa04020 Calcium signaling pathway - Homo sapiens (human); hsa04060 Cytokine-cytokine recep…	IPR000719; IPR006211; IPR000494; IPR020635; IPR001245; IPR009030; IPR011009;	Protein kinase domain; Furin-like cysteine-rich domain; Tyrosine-protein kinase, catalytic domain; Insulin-like growth factor binding protein, N-terminal; Protein kinase-like domain; Serine-threonine/tyrosine-protein kinase catalytic domain; EGF receptor, L domain;	EGFR-CBL-GRB2 complex; Multiprotein complex; RIN1-STAM2-EGFR complex, EGF stimulated; CIN85-CBL-SH3GL2-EGFR complex, EGF stimulated; PARK2-EPS15-EGFR; ITGAV-ITGB3-EGFR complex; SNX complex; SH3KBP1-CBLB-EGFR complex; EGFR-containing signaling complex;
P02786	39	K	Transferrin receptor protein 1	TFRC	0.389	0.28	0.321	0.223	0.232	0.233	1.74439	1.2069	1.37768	1.44299	0.11485		plas	regulation of biological quality; cellular developmental process; single-organism process; multi-organism cellular process; regulation of tissue remodeling; modification of morphology or physiology of other organism; protein transport; establishment of localization; transition metal ion transport; metabolic process; positive regulation of multicellular organismal process; positive regulation of h…	membrane; extracellular region part; external side of plasma membrane; cytoplasmic vesicle; cell periphery; membrane-bounded vesicle; cytoplasmic membrane-bounded vesicle; vesicle; cytoplasm; intrinsic to membrane; intracellular part; integral to plasma membrane; cell; pigment granule; extracellular vesicular exosome; cell part; membrane part; intracellular; perinuclear region of cytoplasm; endos…	cargo receptor activity; peptidase activity; hydrolase activity; receptor activity; transferrin receptor activity; catalytic activity;	K06503	TFRC; transferrin receptor	hsa04144 Endocytosis - Homo sapiens (human); hsa04066 HIF-1 signaling pathway - Homo sapiens (human); hsa04145 Phagosome - Homo sapiens (human); hsa04640 Hematopoietic cell lineage - Homo sapiens (human);	IPR003137; IPR007484; IPR007365;	Transferrin receptor-like, dimerisation domain; Protease-associated domain, PA; Peptidase M28;	SNX complex;
P02786	53	K	Transferrin receptor protein 1	TFRC	0.464	0.485	0.472	0.223	0.232	0.233	2.08072	2.09052	2.02575	2.06566	0.000273778	Up	plas	regulation of biological quality; cellular developmental process; single-organism process; multi-organism cellular process; regulation of tissue remodeling; modification of morphology or physiology of other organism; protein transport; establishment of localization; transition metal ion transport; metabolic process; positive regulation of multicellular organismal process; positive regulation of h…	membrane; extracellular region part; external side of plasma membrane; cytoplasmic vesicle; cell periphery; membrane-bounded vesicle; cytoplasmic membrane-bounded vesicle; vesicle; cytoplasm; intrinsic to membrane; intracellular part; integral to plasma membrane; cell; pigment granule; extracellular vesicular exosome; cell part; membrane part; intracellular; perinuclear region of cytoplasm; endos…	cargo receptor activity; peptidase activity; hydrolase activity; receptor activity; transferrin receptor activity; catalytic activity;	K06503	TFRC; transferrin receptor	hsa04144 Endocytosis - Homo sapiens (human); hsa04066 HIF-1 signaling pathway - Homo sapiens (human); hsa04145 Phagosome - Homo sapiens (human); hsa04640 Hematopoietic cell lineage - Homo sapiens (human);	IPR003137; IPR007484; IPR007365;	Transferrin receptor-like, dimerisation domain; Protease-associated domain, PA; Peptidase M28;	SNX complex;
P05362	519	K	Intercellular adhesion molecule 1	ICAM1	14.82			25.319	30.746	29.228	0.585331			0.585331			extr	response to sulfur dioxide; single organism signaling; positive regulation of cell migration; regulation of biological quality; leukocyte activation; regulation of nitric oxide biosynthetic process; reproductive process; cell surface receptor signaling pathway; glucose homeostasis; positive regulation of biosynthetic process; response to interleukin-1; response to glucose stimulus; cellular respo…	membrane; intrinsic to plasma membrane; extracellular space; extracellular region part; external side of plasma membrane; cell periphery; intrinsic to membrane; integral to plasma membrane; cell; integral to membrane; extracellular region; plasma membrane; plasma membrane part; cell part; membrane part; immunological synapse; cell surface;	signaling receptor activity; molecular transducer activity; receptor activity; transmembrane signaling receptor activity; signal transducer activity;	K06490	ICAM1; intercellular adhesion molecule 1	hsa05144 Malaria - Homo sapiens (human); hsa05150 Staphylococcus aureus infection - Homo sapiens (human); hsa04650 Natural killer cell mediated cytotoxicity - Homo sapiens (human); hsa05323 Rheumatoid arthritis - Homo sapiens (human); hsa05169 Epstein-Barr virus infection - Homo sapiens (human); hsa05416 Viral myocarditis - Homo sapiens (human); hsa04668 TNF signaling pathway - Homo sapiens (huma…	IPR013768; IPR013783; IPR003988; IPR003599; IPR003987;	Intercellular adhesion molecule; Immunoglobulin-like fold; Immunoglobulin subtype; Intercellular adhesion molecule, N-terminal; Intercellular adhesion molecule/vascular cell adhesion molecule, N-terminal;
P05362	524	K	Intercellular adhesion molecule 1	ICAM1	7.188	8.008	7.45	25.319	30.746	29.228	0.283897	0.260457	0.254893	0.266416	0.000926347	Down	extr	response to sulfur dioxide; single organism signaling; positive regulation of cell migration; regulation of biological quality; leukocyte activation; regulation of nitric oxide biosynthetic process; reproductive process; cell surface receptor signaling pathway; glucose homeostasis; positive regulation of biosynthetic process; response to interleukin-1; response to glucose stimulus; cellular respo…	membrane; intrinsic to plasma membrane; extracellular space; extracellular region part; external side of plasma membrane; cell periphery; intrinsic to membrane; integral to plasma membrane; cell; integral to membrane; extracellular region; plasma membrane; plasma membrane part; cell part; membrane part; immunological synapse; cell surface;	signaling receptor activity; molecular transducer activity; receptor activity; transmembrane signaling receptor activity; signal transducer activity;	K06490	ICAM1; intercellular adhesion molecule 1	hsa05144 Malaria - Homo sapiens (human); hsa05150 Staphylococcus aureus infection - Homo sapiens (human); hsa04650 Natural killer cell mediated cytotoxicity - Homo sapiens (human); hsa05323 Rheumatoid arthritis - Homo sapiens (human); hsa05169 Epstein-Barr virus infection - Homo sapiens (human); hsa05416 Viral myocarditis - Homo sapiens (human); hsa04668 TNF signaling pathway - Homo sapiens (huma…	IPR013768; IPR013783; IPR003988; IPR003599; IPR003987;	Intercellular adhesion molecule; Immunoglobulin-like fold; Immunoglobulin subtype; Intercellular adhesion molecule, N-terminal; Intercellular adhesion molecule/vascular cell adhesion molecule, N-terminal;
P09496	223	K	Clathrin light chain A	CLTA	1.487	1.3	1.351	1.481	1.399	1.422	1.00405	0.929235	0.95007	0.961119	0.290154		cyto	single organism signaling; neurotrophin TRK receptor signaling pathway; negative regulation of signal transduction; cell surface receptor signaling pathway; negative regulation of ERBB signaling pathway; regulation of signaling; cellular developmental process; neuron development; single-organism process; cellular component morphogenesis; neurogenesis; cellular response to growth factor stimulus; …	transport vesicle membrane; membrane; clathrin coat of trans-Golgi network vesicle; clathrin-coated endocytic vesicle; cytoplasmic vesicle; organelle membrane; membrane-bounded vesicle; cell periphery; cytoplasmic membrane-bounded vesicle; vesicle; Golgi-associated vesicle membrane; cytoplasm; clathrin-coated endocytic vesicle membrane; cytoplasmic vesicle part; macromolecular complex; trans-Golg…	amide binding; structural molecule activity; peptide binding; binding;	K04644	CLTA; clathrin light chain A	hsa04142 Lysosome - Homo sapiens (human); hsa05100 Bacterial invasion of epithelial cells - Homo sapiens (human); hsa05016 Huntington's disease - Homo sapiens (human); hsa04144 Endocytosis - Homo sapiens (human); hsa04961 Endocrine and other factor-regulated calcium reabsorption - Homo sapiens (human); hsa04721 Synaptic vesicle cycle - Homo sapiens (human);
P0DMV9	56	K	Heat shock 70 kDa protein 1B	HSPA1A			0.175	0.396	0.407	0.412			0.424757	0.424757
P0DMV9	71	K	Heat shock 70 kDa protein 1B	HSPA1A		0.109	0.103	0.396	0.407	0.412		0.267813	0.25	0.258907
P0DMV9	108	K	Heat shock 70 kDa protein 1B	HSPA1A	0.397		0.395	0.396	0.407	0.412	1.00253		0.958738	0.980632
P0DMV9	126	K	Heat shock 70 kDa protein 1B	HSPA1A	0.447	0.267		0.396	0.407	0.412	1.12879	0.65602		0.892404
P0DMV9	246	K	Heat shock 70 kDa protein 1B	HSPA1A			0.184	0.396	0.407	0.412			0.446602	0.446602
P0DMV9	319	K	Heat shock 70 kDa protein 6	HSPA6	0.145			0.396	0.407	0.412	0.366162			0.366162
P0DMV9	328	K	Heat shock 70 kDa protein 1B	HSPA1A	0.165			0.396	0.407	0.412	0.416667			0.416667
P0DMV9	348	K	Heat shock 70 kDa protein 1B	HSPA1A		0.735	0.187	0.396	0.407	0.412		1.8059	0.453883	1.12989
P0DMV9	451	K	Heat shock 70 kDa protein 6	HSPA6		0.248	0.194	0.396	0.407	0.412		0.609337	0.470874	0.540105
P0DMV9	497	K	Heat shock 70 kDa protein 6	HSPA6	0.213			0.396	0.407	0.412	0.537879			0.537879
P0DMV9	500	K	Heat shock 70 kDa protein 6	HSPA6	0.213	0.204	1.787	0.396	0.407	0.412	0.537879	0.501229	4.33738	1.79216	0.957502
P0DMV9	507	K	Heat shock 70 kDa protein 6	HSPA6	0.683	0.637	0.651	0.396	0.407	0.412	1.72475	1.56511	1.5801	1.62332	0.00607415
P0DMV9	512	K	Heat shock 70 kDa protein 1B	HSPA1A	0.336	0.35	0.36	0.396	0.407	0.412	0.848485	0.859951	0.873786	0.860741	0.00477205
P0DMV9	524	K	Heat shock 70 kDa protein 1B	HSPA1A	0.47	0.454	0.425	0.396	0.407	0.412	1.18687	1.11548	1.03155	1.1113	0.17173
P0DMV9	526	K	Heat shock 70 kDa protein 1B	HSPA1A	0.61		0.586	0.396	0.407	0.412	1.5404		1.42233	1.48137
P0DMV9	539	K	Heat shock 70 kDa protein 1B	HSPA1A			0.658	0.396	0.407	0.412			1.59709	1.59709
P0DMV9	597	K	Heat shock 70 kDa protein 1B	HSPA1A	0.367	0.37	0.344	0.396	0.407	0.412	0.926768	0.909091	0.834951	0.89027	0.096197
P11142	3	K	Heat shock cognate 71 kDa protein	HSPA8	0.649	0.584	0.847	0.833	0.835	0.851	0.779112	0.699401	0.9953	0.824604	0.251679		cyto	single organism signaling; regulation of neurotransmitter levels; regulation of biological quality; chaperone-mediated protein folding; neurotransmitter secretion; single-organism process; biosynthetic process; multi-organism cellular process; modification of morphology or physiology of other organism; negative regulation of RNA metabolic process; cellular metabolic process; neurological system p…	membrane; extracellular region part; organelle membrane; cytoplasmic vesicle; Prp19 complex; cell periphery; membrane-bounded vesicle; cytoplasmic membrane-bounded vesicle; vesicle; cytoplasm; cytoplasmic vesicle part; macromolecular complex; intracellular part; cell; organelle part; coated vesicle membrane; pigment granule; non-membrane-bounded organelle; membrane-enclosed lumen; extracellular v…	ATP binding; nucleoside phosphate binding; nucleoside binding; ion binding; hydrolase activity, acting on acid anhydrides; hydrolase activity; nucleotide binding; nucleoside-triphosphatase activity; ATPase activity; organic cyclic compound binding; heterocyclic compound binding; ribonucleoside binding; pyrophosphatase activity; catalytic activity; ribonucleotide binding; binding; ATPase activity,…	K03283	HSPA1_8; heat shock 70kDa protein 1/8	hsa03040 Spliceosome - Homo sapiens (human); hsa05169 Epstein-Barr virus infection - Homo sapiens (human); hsa05020 Prion diseases - Homo sapiens (human); hsa05162 Measles - Homo sapiens (human); hsa05134 Legionellosis - Homo sapiens (human); hsa04010 MAPK signaling pathway - Homo sapiens (human); hsa04144 Endocytosis - Homo sapiens (human); hsa04612 Antigen processing and presentation - Homo sap…			Profilin 2 complex; BAG3-HSC70-HSPB8-CHIP complex; Profilin 1 complex; CDC5L complex; PABPC1-HSPA8-HNRPD-EIF4G1 complex; P2X7 receptor signalling complex; CDC5L core complex; HMGB1-HMGB2-HSC70-ERP60-GAPDH complex; CEN complex; BCOR complex; DNAJB2-HSPA8-PSMA3 complex; CHIP-HSC70 complex; HCF-1 complex;
P11142	56	K	Heat shock cognate 71 kDa protein	HSPA8	0.374	0.353		0.833	0.835	0.851	0.44898	0.422754		0.435867			cyto	single organism signaling; regulation of neurotransmitter levels; regulation of biological quality; chaperone-mediated protein folding; neurotransmitter secretion; single-organism process; biosynthetic process; multi-organism cellular process; modification of morphology or physiology of other organism; negative regulation of RNA metabolic process; cellular metabolic process; neurological system p…	membrane; extracellular region part; organelle membrane; cytoplasmic vesicle; Prp19 complex; cell periphery; membrane-bounded vesicle; cytoplasmic membrane-bounded vesicle; vesicle; cytoplasm; cytoplasmic vesicle part; macromolecular complex; intracellular part; cell; organelle part; coated vesicle membrane; pigment granule; non-membrane-bounded organelle; membrane-enclosed lumen; extracellular v…	ATP binding; nucleoside phosphate binding; nucleoside binding; ion binding; hydrolase activity, acting on acid anhydrides; hydrolase activity; nucleotide binding; nucleoside-triphosphatase activity; ATPase activity; organic cyclic compound binding; heterocyclic compound binding; ribonucleoside binding; pyrophosphatase activity; catalytic activity; ribonucleotide binding; binding; ATPase activity,…	K03283	HSPA1_8; heat shock 70kDa protein 1/8	hsa03040 Spliceosome - Homo sapiens (human); hsa05169 Epstein-Barr virus infection - Homo sapiens (human); hsa05020 Prion diseases - Homo sapiens (human); hsa05162 Measles - Homo sapiens (human); hsa05134 Legionellosis - Homo sapiens (human); hsa04010 MAPK signaling pathway - Homo sapiens (human); hsa04144 Endocytosis - Homo sapiens (human); hsa04612 Antigen processing and presentation - Homo sap…			Profilin 2 complex; BAG3-HSC70-HSPB8-CHIP complex; Profilin 1 complex; CDC5L complex; PABPC1-HSPA8-HNRPD-EIF4G1 complex; P2X7 receptor signalling complex; CDC5L core complex; HMGB1-HMGB2-HSC70-ERP60-GAPDH complex; CEN complex; BCOR complex; DNAJB2-HSPA8-PSMA3 complex; CHIP-HSC70 complex; HCF-1 complex;
P11142	71	K	Heat shock cognate 71 kDa protein	HSPA8	0.231	0.196	0.223	0.833	0.835	0.851	0.277311	0.234731	0.262045	0.258029	0.00194516	Down	cyto	single organism signaling; regulation of neurotransmitter levels; regulation of biological quality; chaperone-mediated protein folding; neurotransmitter secretion; single-organism process; biosynthetic process; multi-organism cellular process; modification of morphology or physiology of other organism; negative regulation of RNA metabolic process; cellular metabolic process; neurological system p…	membrane; extracellular region part; organelle membrane; cytoplasmic vesicle; Prp19 complex; cell periphery; membrane-bounded vesicle; cytoplasmic membrane-bounded vesicle; vesicle; cytoplasm; cytoplasmic vesicle part; macromolecular complex; intracellular part; cell; organelle part; coated vesicle membrane; pigment granule; non-membrane-bounded organelle; membrane-enclosed lumen; extracellular v…	ATP binding; nucleoside phosphate binding; nucleoside binding; ion binding; hydrolase activity, acting on acid anhydrides; hydrolase activity; nucleotide binding; nucleoside-triphosphatase activity; ATPase activity; organic cyclic compound binding; heterocyclic compound binding; ribonucleoside binding; pyrophosphatase activity; catalytic activity; ribonucleotide binding; binding; ATPase activity,…	K03283	HSPA1_8; heat shock 70kDa protein 1/8	hsa03040 Spliceosome - Homo sapiens (human); hsa05169 Epstein-Barr virus infection - Homo sapiens (human); hsa05020 Prion diseases - Homo sapiens (human); hsa05162 Measles - Homo sapiens (human); hsa05134 Legionellosis - Homo sapiens (human); hsa04010 MAPK signaling pathway - Homo sapiens (human); hsa04144 Endocytosis - Homo sapiens (human); hsa04612 Antigen processing and presentation - Homo sap…			Profilin 2 complex; BAG3-HSC70-HSPB8-CHIP complex; Profilin 1 complex; CDC5L complex; PABPC1-HSPA8-HNRPD-EIF4G1 complex; P2X7 receptor signalling complex; CDC5L core complex; HMGB1-HMGB2-HSC70-ERP60-GAPDH complex; CEN complex; BCOR complex; DNAJB2-HSPA8-PSMA3 complex; CHIP-HSC70 complex; HCF-1 complex;
P11142	102	K	Heat shock cognate 71 kDa protein	HSPA8	1.653	1.753	1.018	0.833	0.835	0.851	1.98439	2.0994	1.19624	1.76001	0.134436		cyto	single organism signaling; regulation of neurotransmitter levels; regulation of biological quality; chaperone-mediated protein folding; neurotransmitter secretion; single-organism process; biosynthetic process; multi-organism cellular process; modification of morphology or physiology of other organism; negative regulation of RNA metabolic process; cellular metabolic process; neurological system p…	membrane; extracellular region part; organelle membrane; cytoplasmic vesicle; Prp19 complex; cell periphery; membrane-bounded vesicle; cytoplasmic membrane-bounded vesicle; vesicle; cytoplasm; cytoplasmic vesicle part; macromolecular complex; intracellular part; cell; organelle part; coated vesicle membrane; pigment granule; non-membrane-bounded organelle; membrane-enclosed lumen; extracellular v…	ATP binding; nucleoside phosphate binding; nucleoside binding; ion binding; hydrolase activity, acting on acid anhydrides; hydrolase activity; nucleotide binding; nucleoside-triphosphatase activity; ATPase activity; organic cyclic compound binding; heterocyclic compound binding; ribonucleoside binding; pyrophosphatase activity; catalytic activity; ribonucleotide binding; binding; ATPase activity,…	K03283	HSPA1_8; heat shock 70kDa protein 1/8	hsa03040 Spliceosome - Homo sapiens (human); hsa05169 Epstein-Barr virus infection - Homo sapiens (human); hsa05020 Prion diseases - Homo sapiens (human); hsa05162 Measles - Homo sapiens (human); hsa05134 Legionellosis - Homo sapiens (human); hsa04010 MAPK signaling pathway - Homo sapiens (human); hsa04144 Endocytosis - Homo sapiens (human); hsa04612 Antigen processing and presentation - Homo sap…			Profilin 2 complex; BAG3-HSC70-HSPB8-CHIP complex; Profilin 1 complex; CDC5L complex; PABPC1-HSPA8-HNRPD-EIF4G1 complex; P2X7 receptor signalling complex; CDC5L core complex; HMGB1-HMGB2-HSC70-ERP60-GAPDH complex; CEN complex; BCOR complex; DNAJB2-HSPA8-PSMA3 complex; CHIP-HSC70 complex; HCF-1 complex;
P11142	108	K	Heat shock cognate 71 kDa protein	HSPA8	0.576	0.562	0.563	0.833	0.835	0.851	0.691477	0.673054	0.661575	0.675368	0.0016064		cyto	single organism signaling; regulation of neurotransmitter levels; regulation of biological quality; chaperone-mediated protein folding; neurotransmitter secretion; single-organism process; biosynthetic process; multi-organism cellular process; modification of morphology or physiology of other organism; negative regulation of RNA metabolic process; cellular metabolic process; neurological system p…	membrane; extracellular region part; organelle membrane; cytoplasmic vesicle; Prp19 complex; cell periphery; membrane-bounded vesicle; cytoplasmic membrane-bounded vesicle; vesicle; cytoplasm; cytoplasmic vesicle part; macromolecular complex; intracellular part; cell; organelle part; coated vesicle membrane; pigment granule; non-membrane-bounded organelle; membrane-enclosed lumen; extracellular v…	ATP binding; nucleoside phosphate binding; nucleoside binding; ion binding; hydrolase activity, acting on acid anhydrides; hydrolase activity; nucleotide binding; nucleoside-triphosphatase activity; ATPase activity; organic cyclic compound binding; heterocyclic compound binding; ribonucleoside binding; pyrophosphatase activity; catalytic activity; ribonucleotide binding; binding; ATPase activity,…	K03283	HSPA1_8; heat shock 70kDa protein 1/8	hsa03040 Spliceosome - Homo sapiens (human); hsa05169 Epstein-Barr virus infection - Homo sapiens (human); hsa05020 Prion diseases - Homo sapiens (human); hsa05162 Measles - Homo sapiens (human); hsa05134 Legionellosis - Homo sapiens (human); hsa04010 MAPK signaling pathway - Homo sapiens (human); hsa04144 Endocytosis - Homo sapiens (human); hsa04612 Antigen processing and presentation - Homo sap…			Profilin 2 complex; BAG3-HSC70-HSPB8-CHIP complex; Profilin 1 complex; CDC5L complex; PABPC1-HSPA8-HNRPD-EIF4G1 complex; P2X7 receptor signalling complex; CDC5L core complex; HMGB1-HMGB2-HSC70-ERP60-GAPDH complex; CEN complex; BCOR complex; DNAJB2-HSPA8-PSMA3 complex; CHIP-HSC70 complex; HCF-1 complex;
P11142	128	K	Heat shock cognate 71 kDa protein	HSPA8		0.465		0.833	0.835	0.851		0.556886		0.556886			cyto	single organism signaling; regulation of neurotransmitter levels; regulation of biological quality; chaperone-mediated protein folding; neurotransmitter secretion; single-organism process; biosynthetic process; multi-organism cellular process; modification of morphology or physiology of other organism; negative regulation of RNA metabolic process; cellular metabolic process; neurological system p…	membrane; extracellular region part; organelle membrane; cytoplasmic vesicle; Prp19 complex; cell periphery; membrane-bounded vesicle; cytoplasmic membrane-bounded vesicle; vesicle; cytoplasm; cytoplasmic vesicle part; macromolecular complex; intracellular part; cell; organelle part; coated vesicle membrane; pigment granule; non-membrane-bounded organelle; membrane-enclosed lumen; extracellular v…	ATP binding; nucleoside phosphate binding; nucleoside binding; ion binding; hydrolase activity, acting on acid anhydrides; hydrolase activity; nucleotide binding; nucleoside-triphosphatase activity; ATPase activity; organic cyclic compound binding; heterocyclic compound binding; ribonucleoside binding; pyrophosphatase activity; catalytic activity; ribonucleotide binding; binding; ATPase activity,…	K03283	HSPA1_8; heat shock 70kDa protein 1/8	hsa03040 Spliceosome - Homo sapiens (human); hsa05169 Epstein-Barr virus infection - Homo sapiens (human); hsa05020 Prion diseases - Homo sapiens (human); hsa05162 Measles - Homo sapiens (human); hsa05134 Legionellosis - Homo sapiens (human); hsa04010 MAPK signaling pathway - Homo sapiens (human); hsa04144 Endocytosis - Homo sapiens (human); hsa04612 Antigen processing and presentation - Homo sap…			Profilin 2 complex; BAG3-HSC70-HSPB8-CHIP complex; Profilin 1 complex; CDC5L complex; PABPC1-HSPA8-HNRPD-EIF4G1 complex; P2X7 receptor signalling complex; CDC5L core complex; HMGB1-HMGB2-HSC70-ERP60-GAPDH complex; CEN complex; BCOR complex; DNAJB2-HSPA8-PSMA3 complex; CHIP-HSC70 complex; HCF-1 complex;
P11142	159	K	Heat shock cognate 71 kDa protein	HSPA8	0.395	0.487	0.334	0.833	0.835	0.851	0.47419	0.583234	0.392479	0.483301	0.0340038	Down	cyto	single organism signaling; regulation of neurotransmitter levels; regulation of biological quality; chaperone-mediated protein folding; neurotransmitter secretion; single-organism process; biosynthetic process; multi-organism cellular process; modification of morphology or physiology of other organism; negative regulation of RNA metabolic process; cellular metabolic process; neurological system p…	membrane; extracellular region part; organelle membrane; cytoplasmic vesicle; Prp19 complex; cell periphery; membrane-bounded vesicle; cytoplasmic membrane-bounded vesicle; vesicle; cytoplasm; cytoplasmic vesicle part; macromolecular complex; intracellular part; cell; organelle part; coated vesicle membrane; pigment granule; non-membrane-bounded organelle; membrane-enclosed lumen; extracellular v…	ATP binding; nucleoside phosphate binding; nucleoside binding; ion binding; hydrolase activity, acting on acid anhydrides; hydrolase activity; nucleotide binding; nucleoside-triphosphatase activity; ATPase activity; organic cyclic compound binding; heterocyclic compound binding; ribonucleoside binding; pyrophosphatase activity; catalytic activity; ribonucleotide binding; binding; ATPase activity,…	K03283	HSPA1_8; heat shock 70kDa protein 1/8	hsa03040 Spliceosome - Homo sapiens (human); hsa05169 Epstein-Barr virus infection - Homo sapiens (human); hsa05020 Prion diseases - Homo sapiens (human); hsa05162 Measles - Homo sapiens (human); hsa05134 Legionellosis - Homo sapiens (human); hsa04010 MAPK signaling pathway - Homo sapiens (human); hsa04144 Endocytosis - Homo sapiens (human); hsa04612 Antigen processing and presentation - Homo sap…			Profilin 2 complex; BAG3-HSC70-HSPB8-CHIP complex; Profilin 1 complex; CDC5L complex; PABPC1-HSPA8-HNRPD-EIF4G1 complex; P2X7 receptor signalling complex; CDC5L core complex; HMGB1-HMGB2-HSC70-ERP60-GAPDH complex; CEN complex; BCOR complex; DNAJB2-HSPA8-PSMA3 complex; CHIP-HSC70 complex; HCF-1 complex;
P11142	187	K	Heat shock cognate 71 kDa protein	HSPA8	1.31	0.345	0.342	0.833	0.835	0.851	1.57263	0.413174	0.40188	0.795894	0.502217		cyto	single organism signaling; regulation of neurotransmitter levels; regulation of biological quality; chaperone-mediated protein folding; neurotransmitter secretion; single-organism process; biosynthetic process; multi-organism cellular process; modification of morphology or physiology of other organism; negative regulation of RNA metabolic process; cellular metabolic process; neurological system p…	membrane; extracellular region part; organelle membrane; cytoplasmic vesicle; Prp19 complex; cell periphery; membrane-bounded vesicle; cytoplasmic membrane-bounded vesicle; vesicle; cytoplasm; cytoplasmic vesicle part; macromolecular complex; intracellular part; cell; organelle part; coated vesicle membrane; pigment granule; non-membrane-bounded organelle; membrane-enclosed lumen; extracellular v…	ATP binding; nucleoside phosphate binding; nucleoside binding; ion binding; hydrolase activity, acting on acid anhydrides; hydrolase activity; nucleotide binding; nucleoside-triphosphatase activity; ATPase activity; organic cyclic compound binding; heterocyclic compound binding; ribonucleoside binding; pyrophosphatase activity; catalytic activity; ribonucleotide binding; binding; ATPase activity,…	K03283	HSPA1_8; heat shock 70kDa protein 1/8	hsa03040 Spliceosome - Homo sapiens (human); hsa05169 Epstein-Barr virus infection - Homo sapiens (human); hsa05020 Prion diseases - Homo sapiens (human); hsa05162 Measles - Homo sapiens (human); hsa05134 Legionellosis - Homo sapiens (human); hsa04010 MAPK signaling pathway - Homo sapiens (human); hsa04144 Endocytosis - Homo sapiens (human); hsa04612 Antigen processing and presentation - Homo sap…			Profilin 2 complex; BAG3-HSC70-HSPB8-CHIP complex; Profilin 1 complex; CDC5L complex; PABPC1-HSPA8-HNRPD-EIF4G1 complex; P2X7 receptor signalling complex; CDC5L core complex; HMGB1-HMGB2-HSC70-ERP60-GAPDH complex; CEN complex; BCOR complex; DNAJB2-HSPA8-PSMA3 complex; CHIP-HSC70 complex; HCF-1 complex;
P11142	246	K	Heat shock cognate 71 kDa protein	HSPA8		2.422	0.517	0.833	0.835	0.851		2.9006	0.607521	1.75406			cyto	single organism signaling; regulation of neurotransmitter levels; regulation of biological quality; chaperone-mediated protein folding; neurotransmitter secretion; single-organism process; biosynthetic process; multi-organism cellular process; modification of morphology or physiology of other organism; negative regulation of RNA metabolic process; cellular metabolic process; neurological system p…	membrane; extracellular region part; organelle membrane; cytoplasmic vesicle; Prp19 complex; cell periphery; membrane-bounded vesicle; cytoplasmic membrane-bounded vesicle; vesicle; cytoplasm; cytoplasmic vesicle part; macromolecular complex; intracellular part; cell; organelle part; coated vesicle membrane; pigment granule; non-membrane-bounded organelle; membrane-enclosed lumen; extracellular v…	ATP binding; nucleoside phosphate binding; nucleoside binding; ion binding; hydrolase activity, acting on acid anhydrides; hydrolase activity; nucleotide binding; nucleoside-triphosphatase activity; ATPase activity; organic cyclic compound binding; heterocyclic compound binding; ribonucleoside binding; pyrophosphatase activity; catalytic activity; ribonucleotide binding; binding; ATPase activity,…	K03283	HSPA1_8; heat shock 70kDa protein 1/8	hsa03040 Spliceosome - Homo sapiens (human); hsa05169 Epstein-Barr virus infection - Homo sapiens (human); hsa05020 Prion diseases - Homo sapiens (human); hsa05162 Measles - Homo sapiens (human); hsa05134 Legionellosis - Homo sapiens (human); hsa04010 MAPK signaling pathway - Homo sapiens (human); hsa04144 Endocytosis - Homo sapiens (human); hsa04612 Antigen processing and presentation - Homo sap…			Profilin 2 complex; BAG3-HSC70-HSPB8-CHIP complex; Profilin 1 complex; CDC5L complex; PABPC1-HSPA8-HNRPD-EIF4G1 complex; P2X7 receptor signalling complex; CDC5L core complex; HMGB1-HMGB2-HSC70-ERP60-GAPDH complex; CEN complex; BCOR complex; DNAJB2-HSPA8-PSMA3 complex; CHIP-HSC70 complex; HCF-1 complex;
P11142	319	K	Heat shock cognate 71 kDa protein	HSPA8	0.381	0.378	0.479	0.833	0.835	0.851	0.457383	0.452695	0.562867	0.490982	0.0143933	Down	cyto	single organism signaling; regulation of neurotransmitter levels; regulation of biological quality; chaperone-mediated protein folding; neurotransmitter secretion; single-organism process; biosynthetic process; multi-organism cellular process; modification of morphology or physiology of other organism; negative regulation of RNA metabolic process; cellular metabolic process; neurological system p…	membrane; extracellular region part; organelle membrane; cytoplasmic vesicle; Prp19 complex; cell periphery; membrane-bounded vesicle; cytoplasmic membrane-bounded vesicle; vesicle; cytoplasm; cytoplasmic vesicle part; macromolecular complex; intracellular part; cell; organelle part; coated vesicle membrane; pigment granule; non-membrane-bounded organelle; membrane-enclosed lumen; extracellular v…	ATP binding; nucleoside phosphate binding; nucleoside binding; ion binding; hydrolase activity, acting on acid anhydrides; hydrolase activity; nucleotide binding; nucleoside-triphosphatase activity; ATPase activity; organic cyclic compound binding; heterocyclic compound binding; ribonucleoside binding; pyrophosphatase activity; catalytic activity; ribonucleotide binding; binding; ATPase activity,…	K03283	HSPA1_8; heat shock 70kDa protein 1/8	hsa03040 Spliceosome - Homo sapiens (human); hsa05169 Epstein-Barr virus infection - Homo sapiens (human); hsa05020 Prion diseases - Homo sapiens (human); hsa05162 Measles - Homo sapiens (human); hsa05134 Legionellosis - Homo sapiens (human); hsa04010 MAPK signaling pathway - Homo sapiens (human); hsa04144 Endocytosis - Homo sapiens (human); hsa04612 Antigen processing and presentation - Homo sap…			Profilin 2 complex; BAG3-HSC70-HSPB8-CHIP complex; Profilin 1 complex; CDC5L complex; PABPC1-HSPA8-HNRPD-EIF4G1 complex; P2X7 receptor signalling complex; CDC5L core complex; HMGB1-HMGB2-HSC70-ERP60-GAPDH complex; CEN complex; BCOR complex; DNAJB2-HSPA8-PSMA3 complex; CHIP-HSC70 complex; HCF-1 complex;
P11142	328	K	Heat shock cognate 71 kDa protein	HSPA8		0.299	0.284	0.833	0.835	0.851		0.358084	0.333725	0.345904			cyto	single organism signaling; regulation of neurotransmitter levels; regulation of biological quality; chaperone-mediated protein folding; neurotransmitter secretion; single-organism process; biosynthetic process; multi-organism cellular process; modification of morphology or physiology of other organism; negative regulation of RNA metabolic process; cellular metabolic process; neurological system p…	membrane; extracellular region part; organelle membrane; cytoplasmic vesicle; Prp19 complex; cell periphery; membrane-bounded vesicle; cytoplasmic membrane-bounded vesicle; vesicle; cytoplasm; cytoplasmic vesicle part; macromolecular complex; intracellular part; cell; organelle part; coated vesicle membrane; pigment granule; non-membrane-bounded organelle; membrane-enclosed lumen; extracellular v…	ATP binding; nucleoside phosphate binding; nucleoside binding; ion binding; hydrolase activity, acting on acid anhydrides; hydrolase activity; nucleotide binding; nucleoside-triphosphatase activity; ATPase activity; organic cyclic compound binding; heterocyclic compound binding; ribonucleoside binding; pyrophosphatase activity; catalytic activity; ribonucleotide binding; binding; ATPase activity,…	K03283	HSPA1_8; heat shock 70kDa protein 1/8	hsa03040 Spliceosome - Homo sapiens (human); hsa05169 Epstein-Barr virus infection - Homo sapiens (human); hsa05020 Prion diseases - Homo sapiens (human); hsa05162 Measles - Homo sapiens (human); hsa05134 Legionellosis - Homo sapiens (human); hsa04010 MAPK signaling pathway - Homo sapiens (human); hsa04144 Endocytosis - Homo sapiens (human); hsa04612 Antigen processing and presentation - Homo sap…			Profilin 2 complex; BAG3-HSC70-HSPB8-CHIP complex; Profilin 1 complex; CDC5L complex; PABPC1-HSPA8-HNRPD-EIF4G1 complex; P2X7 receptor signalling complex; CDC5L core complex; HMGB1-HMGB2-HSC70-ERP60-GAPDH complex; CEN complex; BCOR complex; DNAJB2-HSPA8-PSMA3 complex; CHIP-HSC70 complex; HCF-1 complex;
P11142	348	K	Heat shock cognate 71 kDa protein	HSPA8	0.504	0.469	0.576	0.833	0.835	0.851	0.605042	0.561677	0.676851	0.614523	0.0178797		cyto	single organism signaling; regulation of neurotransmitter levels; regulation of biological quality; chaperone-mediated protein folding; neurotransmitter secretion; single-organism process; biosynthetic process; multi-organism cellular process; modification of morphology or physiology of other organism; negative regulation of RNA metabolic process; cellular metabolic process; neurological system p…	membrane; extracellular region part; organelle membrane; cytoplasmic vesicle; Prp19 complex; cell periphery; membrane-bounded vesicle; cytoplasmic membrane-bounded vesicle; vesicle; cytoplasm; cytoplasmic vesicle part; macromolecular complex; intracellular part; cell; organelle part; coated vesicle membrane; pigment granule; non-membrane-bounded organelle; membrane-enclosed lumen; extracellular v…	ATP binding; nucleoside phosphate binding; nucleoside binding; ion binding; hydrolase activity, acting on acid anhydrides; hydrolase activity; nucleotide binding; nucleoside-triphosphatase activity; ATPase activity; organic cyclic compound binding; heterocyclic compound binding; ribonucleoside binding; pyrophosphatase activity; catalytic activity; ribonucleotide binding; binding; ATPase activity,…	K03283	HSPA1_8; heat shock 70kDa protein 1/8	hsa03040 Spliceosome - Homo sapiens (human); hsa05169 Epstein-Barr virus infection - Homo sapiens (human); hsa05020 Prion diseases - Homo sapiens (human); hsa05162 Measles - Homo sapiens (human); hsa05134 Legionellosis - Homo sapiens (human); hsa04010 MAPK signaling pathway - Homo sapiens (human); hsa04144 Endocytosis - Homo sapiens (human); hsa04612 Antigen processing and presentation - Homo sap…			Profilin 2 complex; BAG3-HSC70-HSPB8-CHIP complex; Profilin 1 complex; CDC5L complex; PABPC1-HSPA8-HNRPD-EIF4G1 complex; P2X7 receptor signalling complex; CDC5L core complex; HMGB1-HMGB2-HSC70-ERP60-GAPDH complex; CEN complex; BCOR complex; DNAJB2-HSPA8-PSMA3 complex; CHIP-HSC70 complex; HCF-1 complex;
P11142	357	K	Heat shock cognate 71 kDa protein	HSPA8	0.302			0.833	0.835	0.851	0.362545			0.362545			cyto	single organism signaling; regulation of neurotransmitter levels; regulation of biological quality; chaperone-mediated protein folding; neurotransmitter secretion; single-organism process; biosynthetic process; multi-organism cellular process; modification of morphology or physiology of other organism; negative regulation of RNA metabolic process; cellular metabolic process; neurological system p…	membrane; extracellular region part; organelle membrane; cytoplasmic vesicle; Prp19 complex; cell periphery; membrane-bounded vesicle; cytoplasmic membrane-bounded vesicle; vesicle; cytoplasm; cytoplasmic vesicle part; macromolecular complex; intracellular part; cell; organelle part; coated vesicle membrane; pigment granule; non-membrane-bounded organelle; membrane-enclosed lumen; extracellular v…	ATP binding; nucleoside phosphate binding; nucleoside binding; ion binding; hydrolase activity, acting on acid anhydrides; hydrolase activity; nucleotide binding; nucleoside-triphosphatase activity; ATPase activity; organic cyclic compound binding; heterocyclic compound binding; ribonucleoside binding; pyrophosphatase activity; catalytic activity; ribonucleotide binding; binding; ATPase activity,…	K03283	HSPA1_8; heat shock 70kDa protein 1/8	hsa03040 Spliceosome - Homo sapiens (human); hsa05169 Epstein-Barr virus infection - Homo sapiens (human); hsa05020 Prion diseases - Homo sapiens (human); hsa05162 Measles - Homo sapiens (human); hsa05134 Legionellosis - Homo sapiens (human); hsa04010 MAPK signaling pathway - Homo sapiens (human); hsa04144 Endocytosis - Homo sapiens (human); hsa04612 Antigen processing and presentation - Homo sap…			Profilin 2 complex; BAG3-HSC70-HSPB8-CHIP complex; Profilin 1 complex; CDC5L complex; PABPC1-HSPA8-HNRPD-EIF4G1 complex; P2X7 receptor signalling complex; CDC5L core complex; HMGB1-HMGB2-HSC70-ERP60-GAPDH complex; CEN complex; BCOR complex; DNAJB2-HSPA8-PSMA3 complex; CHIP-HSC70 complex; HCF-1 complex;
P11142	451	K	Heat shock cognate 71 kDa protein	HSPA8	0.601	0.597	0.621	0.833	0.835	0.851	0.721489	0.71497	0.72973	0.722063	0.000493743		cyto	single organism signaling; regulation of neurotransmitter levels; regulation of biological quality; chaperone-mediated protein folding; neurotransmitter secretion; single-organism process; biosynthetic process; multi-organism cellular process; modification of morphology or physiology of other organism; negative regulation of RNA metabolic process; cellular metabolic process; neurological system p…	membrane; extracellular region part; organelle membrane; cytoplasmic vesicle; Prp19 complex; cell periphery; membrane-bounded vesicle; cytoplasmic membrane-bounded vesicle; vesicle; cytoplasm; cytoplasmic vesicle part; macromolecular complex; intracellular part; cell; organelle part; coated vesicle membrane; pigment granule; non-membrane-bounded organelle; membrane-enclosed lumen; extracellular v…	ATP binding; nucleoside phosphate binding; nucleoside binding; ion binding; hydrolase activity, acting on acid anhydrides; hydrolase activity; nucleotide binding; nucleoside-triphosphatase activity; ATPase activity; organic cyclic compound binding; heterocyclic compound binding; ribonucleoside binding; pyrophosphatase activity; catalytic activity; ribonucleotide binding; binding; ATPase activity,…	K03283	HSPA1_8; heat shock 70kDa protein 1/8	hsa03040 Spliceosome - Homo sapiens (human); hsa05169 Epstein-Barr virus infection - Homo sapiens (human); hsa05020 Prion diseases - Homo sapiens (human); hsa05162 Measles - Homo sapiens (human); hsa05134 Legionellosis - Homo sapiens (human); hsa04010 MAPK signaling pathway - Homo sapiens (human); hsa04144 Endocytosis - Homo sapiens (human); hsa04612 Antigen processing and presentation - Homo sap…			Profilin 2 complex; BAG3-HSC70-HSPB8-CHIP complex; Profilin 1 complex; CDC5L complex; PABPC1-HSPA8-HNRPD-EIF4G1 complex; P2X7 receptor signalling complex; CDC5L core complex; HMGB1-HMGB2-HSC70-ERP60-GAPDH complex; CEN complex; BCOR complex; DNAJB2-HSPA8-PSMA3 complex; CHIP-HSC70 complex; HCF-1 complex;
P11142	500	K	Heat shock cognate 71 kDa protein	HSPA8	0.59	0.602	0.561	0.833	0.835	0.851	0.708283	0.720958	0.659224	0.696155	0.00842111		cyto	single organism signaling; regulation of neurotransmitter levels; regulation of biological quality; chaperone-mediated protein folding; neurotransmitter secretion; single-organism process; biosynthetic process; multi-organism cellular process; modification of morphology or physiology of other organism; negative regulation of RNA metabolic process; cellular metabolic process; neurological system p…	membrane; extracellular region part; organelle membrane; cytoplasmic vesicle; Prp19 complex; cell periphery; membrane-bounded vesicle; cytoplasmic membrane-bounded vesicle; vesicle; cytoplasm; cytoplasmic vesicle part; macromolecular complex; intracellular part; cell; organelle part; coated vesicle membrane; pigment granule; non-membrane-bounded organelle; membrane-enclosed lumen; extracellular v…	ATP binding; nucleoside phosphate binding; nucleoside binding; ion binding; hydrolase activity, acting on acid anhydrides; hydrolase activity; nucleotide binding; nucleoside-triphosphatase activity; ATPase activity; organic cyclic compound binding; heterocyclic compound binding; ribonucleoside binding; pyrophosphatase activity; catalytic activity; ribonucleotide binding; binding; ATPase activity,…	K03283	HSPA1_8; heat shock 70kDa protein 1/8	hsa03040 Spliceosome - Homo sapiens (human); hsa05169 Epstein-Barr virus infection - Homo sapiens (human); hsa05020 Prion diseases - Homo sapiens (human); hsa05162 Measles - Homo sapiens (human); hsa05134 Legionellosis - Homo sapiens (human); hsa04010 MAPK signaling pathway - Homo sapiens (human); hsa04144 Endocytosis - Homo sapiens (human); hsa04612 Antigen processing and presentation - Homo sap…			Profilin 2 complex; BAG3-HSC70-HSPB8-CHIP complex; Profilin 1 complex; CDC5L complex; PABPC1-HSPA8-HNRPD-EIF4G1 complex; P2X7 receptor signalling complex; CDC5L core complex; HMGB1-HMGB2-HSC70-ERP60-GAPDH complex; CEN complex; BCOR complex; DNAJB2-HSPA8-PSMA3 complex; CHIP-HSC70 complex; HCF-1 complex;
P11142	507	K	Heat shock cognate 71 kDa protein	HSPA8	0.683	0.637	0.651	0.833	0.835	0.851	0.819928	0.762874	0.764982	0.782595	0.013552		cyto	single organism signaling; regulation of neurotransmitter levels; regulation of biological quality; chaperone-mediated protein folding; neurotransmitter secretion; single-organism process; biosynthetic process; multi-organism cellular process; modification of morphology or physiology of other organism; negative regulation of RNA metabolic process; cellular metabolic process; neurological system p…	membrane; extracellular region part; organelle membrane; cytoplasmic vesicle; Prp19 complex; cell periphery; membrane-bounded vesicle; cytoplasmic membrane-bounded vesicle; vesicle; cytoplasm; cytoplasmic vesicle part; macromolecular complex; intracellular part; cell; organelle part; coated vesicle membrane; pigment granule; non-membrane-bounded organelle; membrane-enclosed lumen; extracellular v…	ATP binding; nucleoside phosphate binding; nucleoside binding; ion binding; hydrolase activity, acting on acid anhydrides; hydrolase activity; nucleotide binding; nucleoside-triphosphatase activity; ATPase activity; organic cyclic compound binding; heterocyclic compound binding; ribonucleoside binding; pyrophosphatase activity; catalytic activity; ribonucleotide binding; binding; ATPase activity,…	K03283	HSPA1_8; heat shock 70kDa protein 1/8	hsa03040 Spliceosome - Homo sapiens (human); hsa05169 Epstein-Barr virus infection - Homo sapiens (human); hsa05020 Prion diseases - Homo sapiens (human); hsa05162 Measles - Homo sapiens (human); hsa05134 Legionellosis - Homo sapiens (human); hsa04010 MAPK signaling pathway - Homo sapiens (human); hsa04144 Endocytosis - Homo sapiens (human); hsa04612 Antigen processing and presentation - Homo sap…			Profilin 2 complex; BAG3-HSC70-HSPB8-CHIP complex; Profilin 1 complex; CDC5L complex; PABPC1-HSPA8-HNRPD-EIF4G1 complex; P2X7 receptor signalling complex; CDC5L core complex; HMGB1-HMGB2-HSC70-ERP60-GAPDH complex; CEN complex; BCOR complex; DNAJB2-HSPA8-PSMA3 complex; CHIP-HSC70 complex; HCF-1 complex;
P11142	512	K	Heat shock cognate 71 kDa protein	HSPA8	0.758	0.73	0.761	0.833	0.835	0.851	0.909964	0.874251	0.894242	0.892819	0.0152816		cyto	single organism signaling; regulation of neurotransmitter levels; regulation of biological quality; chaperone-mediated protein folding; neurotransmitter secretion; single-organism process; biosynthetic process; multi-organism cellular process; modification of morphology or physiology of other organism; negative regulation of RNA metabolic process; cellular metabolic process; neurological system p…	membrane; extracellular region part; organelle membrane; cytoplasmic vesicle; Prp19 complex; cell periphery; membrane-bounded vesicle; cytoplasmic membrane-bounded vesicle; vesicle; cytoplasm; cytoplasmic vesicle part; macromolecular complex; intracellular part; cell; organelle part; coated vesicle membrane; pigment granule; non-membrane-bounded organelle; membrane-enclosed lumen; extracellular v…	ATP binding; nucleoside phosphate binding; nucleoside binding; ion binding; hydrolase activity, acting on acid anhydrides; hydrolase activity; nucleotide binding; nucleoside-triphosphatase activity; ATPase activity; organic cyclic compound binding; heterocyclic compound binding; ribonucleoside binding; pyrophosphatase activity; catalytic activity; ribonucleotide binding; binding; ATPase activity,…	K03283	HSPA1_8; heat shock 70kDa protein 1/8	hsa03040 Spliceosome - Homo sapiens (human); hsa05169 Epstein-Barr virus infection - Homo sapiens (human); hsa05020 Prion diseases - Homo sapiens (human); hsa05162 Measles - Homo sapiens (human); hsa05134 Legionellosis - Homo sapiens (human); hsa04010 MAPK signaling pathway - Homo sapiens (human); hsa04144 Endocytosis - Homo sapiens (human); hsa04612 Antigen processing and presentation - Homo sap…			Profilin 2 complex; BAG3-HSC70-HSPB8-CHIP complex; Profilin 1 complex; CDC5L complex; PABPC1-HSPA8-HNRPD-EIF4G1 complex; P2X7 receptor signalling complex; CDC5L core complex; HMGB1-HMGB2-HSC70-ERP60-GAPDH complex; CEN complex; BCOR complex; DNAJB2-HSPA8-PSMA3 complex; CHIP-HSC70 complex; HCF-1 complex;
P11142	524	K	Heat shock cognate 71 kDa protein	HSPA8	0.585	0.607	0.504	0.833	0.835	0.851	0.702281	0.726946	0.592244	0.673824	0.0358387		cyto	single organism signaling; regulation of neurotransmitter levels; regulation of biological quality; chaperone-mediated protein folding; neurotransmitter secretion; single-organism process; biosynthetic process; multi-organism cellular process; modification of morphology or physiology of other organism; negative regulation of RNA metabolic process; cellular metabolic process; neurological system p…	membrane; extracellular region part; organelle membrane; cytoplasmic vesicle; Prp19 complex; cell periphery; membrane-bounded vesicle; cytoplasmic membrane-bounded vesicle; vesicle; cytoplasm; cytoplasmic vesicle part; macromolecular complex; intracellular part; cell; organelle part; coated vesicle membrane; pigment granule; non-membrane-bounded organelle; membrane-enclosed lumen; extracellular v…	ATP binding; nucleoside phosphate binding; nucleoside binding; ion binding; hydrolase activity, acting on acid anhydrides; hydrolase activity; nucleotide binding; nucleoside-triphosphatase activity; ATPase activity; organic cyclic compound binding; heterocyclic compound binding; ribonucleoside binding; pyrophosphatase activity; catalytic activity; ribonucleotide binding; binding; ATPase activity,…	K03283	HSPA1_8; heat shock 70kDa protein 1/8	hsa03040 Spliceosome - Homo sapiens (human); hsa05169 Epstein-Barr virus infection - Homo sapiens (human); hsa05020 Prion diseases - Homo sapiens (human); hsa05162 Measles - Homo sapiens (human); hsa05134 Legionellosis - Homo sapiens (human); hsa04010 MAPK signaling pathway - Homo sapiens (human); hsa04144 Endocytosis - Homo sapiens (human); hsa04612 Antigen processing and presentation - Homo sap…			Profilin 2 complex; BAG3-HSC70-HSPB8-CHIP complex; Profilin 1 complex; CDC5L complex; PABPC1-HSPA8-HNRPD-EIF4G1 complex; P2X7 receptor signalling complex; CDC5L core complex; HMGB1-HMGB2-HSC70-ERP60-GAPDH complex; CEN complex; BCOR complex; DNAJB2-HSPA8-PSMA3 complex; CHIP-HSC70 complex; HCF-1 complex;
P11142	526	K	Heat shock cognate 71 kDa protein	HSPA8	1.097		0.803	0.833	0.835	0.851	1.31693		0.943596	1.13026			cyto	single organism signaling; regulation of neurotransmitter levels; regulation of biological quality; chaperone-mediated protein folding; neurotransmitter secretion; single-organism process; biosynthetic process; multi-organism cellular process; modification of morphology or physiology of other organism; negative regulation of RNA metabolic process; cellular metabolic process; neurological system p…	membrane; extracellular region part; organelle membrane; cytoplasmic vesicle; Prp19 complex; cell periphery; membrane-bounded vesicle; cytoplasmic membrane-bounded vesicle; vesicle; cytoplasm; cytoplasmic vesicle part; macromolecular complex; intracellular part; cell; organelle part; coated vesicle membrane; pigment granule; non-membrane-bounded organelle; membrane-enclosed lumen; extracellular v…	ATP binding; nucleoside phosphate binding; nucleoside binding; ion binding; hydrolase activity, acting on acid anhydrides; hydrolase activity; nucleotide binding; nucleoside-triphosphatase activity; ATPase activity; organic cyclic compound binding; heterocyclic compound binding; ribonucleoside binding; pyrophosphatase activity; catalytic activity; ribonucleotide binding; binding; ATPase activity,…	K03283	HSPA1_8; heat shock 70kDa protein 1/8	hsa03040 Spliceosome - Homo sapiens (human); hsa05169 Epstein-Barr virus infection - Homo sapiens (human); hsa05020 Prion diseases - Homo sapiens (human); hsa05162 Measles - Homo sapiens (human); hsa05134 Legionellosis - Homo sapiens (human); hsa04010 MAPK signaling pathway - Homo sapiens (human); hsa04144 Endocytosis - Homo sapiens (human); hsa04612 Antigen processing and presentation - Homo sap…			Profilin 2 complex; BAG3-HSC70-HSPB8-CHIP complex; Profilin 1 complex; CDC5L complex; PABPC1-HSPA8-HNRPD-EIF4G1 complex; P2X7 receptor signalling complex; CDC5L core complex; HMGB1-HMGB2-HSC70-ERP60-GAPDH complex; CEN complex; BCOR complex; DNAJB2-HSPA8-PSMA3 complex; CHIP-HSC70 complex; HCF-1 complex;
P11142	539	K	Heat shock cognate 71 kDa protein	HSPA8	1.951	1.999	1.746	0.833	0.835	0.851	2.34214	2.39401	2.0517	2.26262	0.00521504	Up	cyto	single organism signaling; regulation of neurotransmitter levels; regulation of biological quality; chaperone-mediated protein folding; neurotransmitter secretion; single-organism process; biosynthetic process; multi-organism cellular process; modification of morphology or physiology of other organism; negative regulation of RNA metabolic process; cellular metabolic process; neurological system p…	membrane; extracellular region part; organelle membrane; cytoplasmic vesicle; Prp19 complex; cell periphery; membrane-bounded vesicle; cytoplasmic membrane-bounded vesicle; vesicle; cytoplasm; cytoplasmic vesicle part; macromolecular complex; intracellular part; cell; organelle part; coated vesicle membrane; pigment granule; non-membrane-bounded organelle; membrane-enclosed lumen; extracellular v…	ATP binding; nucleoside phosphate binding; nucleoside binding; ion binding; hydrolase activity, acting on acid anhydrides; hydrolase activity; nucleotide binding; nucleoside-triphosphatase activity; ATPase activity; organic cyclic compound binding; heterocyclic compound binding; ribonucleoside binding; pyrophosphatase activity; catalytic activity; ribonucleotide binding; binding; ATPase activity,…	K03283	HSPA1_8; heat shock 70kDa protein 1/8	hsa03040 Spliceosome - Homo sapiens (human); hsa05169 Epstein-Barr virus infection - Homo sapiens (human); hsa05020 Prion diseases - Homo sapiens (human); hsa05162 Measles - Homo sapiens (human); hsa05134 Legionellosis - Homo sapiens (human); hsa04010 MAPK signaling pathway - Homo sapiens (human); hsa04144 Endocytosis - Homo sapiens (human); hsa04612 Antigen processing and presentation - Homo sap…			Profilin 2 complex; BAG3-HSC70-HSPB8-CHIP complex; Profilin 1 complex; CDC5L complex; PABPC1-HSPA8-HNRPD-EIF4G1 complex; P2X7 receptor signalling complex; CDC5L core complex; HMGB1-HMGB2-HSC70-ERP60-GAPDH complex; CEN complex; BCOR complex; DNAJB2-HSPA8-PSMA3 complex; CHIP-HSC70 complex; HCF-1 complex;
P11142	573	K	Heat shock cognate 71 kDa protein	HSPA8		0.473	0.456	0.833	0.835	0.851		0.566467	0.53584	0.551154			cyto	single organism signaling; regulation of neurotransmitter levels; regulation of biological quality; chaperone-mediated protein folding; neurotransmitter secretion; single-organism process; biosynthetic process; multi-organism cellular process; modification of morphology or physiology of other organism; negative regulation of RNA metabolic process; cellular metabolic process; neurological system p…	membrane; extracellular region part; organelle membrane; cytoplasmic vesicle; Prp19 complex; cell periphery; membrane-bounded vesicle; cytoplasmic membrane-bounded vesicle; vesicle; cytoplasm; cytoplasmic vesicle part; macromolecular complex; intracellular part; cell; organelle part; coated vesicle membrane; pigment granule; non-membrane-bounded organelle; membrane-enclosed lumen; extracellular v…	ATP binding; nucleoside phosphate binding; nucleoside binding; ion binding; hydrolase activity, acting on acid anhydrides; hydrolase activity; nucleotide binding; nucleoside-triphosphatase activity; ATPase activity; organic cyclic compound binding; heterocyclic compound binding; ribonucleoside binding; pyrophosphatase activity; catalytic activity; ribonucleotide binding; binding; ATPase activity,…	K03283	HSPA1_8; heat shock 70kDa protein 1/8	hsa03040 Spliceosome - Homo sapiens (human); hsa05169 Epstein-Barr virus infection - Homo sapiens (human); hsa05020 Prion diseases - Homo sapiens (human); hsa05162 Measles - Homo sapiens (human); hsa05134 Legionellosis - Homo sapiens (human); hsa04010 MAPK signaling pathway - Homo sapiens (human); hsa04144 Endocytosis - Homo sapiens (human); hsa04612 Antigen processing and presentation - Homo sap…			Profilin 2 complex; BAG3-HSC70-HSPB8-CHIP complex; Profilin 1 complex; CDC5L complex; PABPC1-HSPA8-HNRPD-EIF4G1 complex; P2X7 receptor signalling complex; CDC5L core complex; HMGB1-HMGB2-HSC70-ERP60-GAPDH complex; CEN complex; BCOR complex; DNAJB2-HSPA8-PSMA3 complex; CHIP-HSC70 complex; HCF-1 complex;
P11142	583	K	Heat shock cognate 71 kDa protein	HSPA8	0.77	0.717	0.717	0.833	0.835	0.851	0.92437	0.858683	0.842538	0.875197	0.0606523		cyto	single organism signaling; regulation of neurotransmitter levels; regulation of biological quality; chaperone-mediated protein folding; neurotransmitter secretion; single-organism process; biosynthetic process; multi-organism cellular process; modification of morphology or physiology of other organism; negative regulation of RNA metabolic process; cellular metabolic process; neurological system p…	membrane; extracellular region part; organelle membrane; cytoplasmic vesicle; Prp19 complex; cell periphery; membrane-bounded vesicle; cytoplasmic membrane-bounded vesicle; vesicle; cytoplasm; cytoplasmic vesicle part; macromolecular complex; intracellular part; cell; organelle part; coated vesicle membrane; pigment granule; non-membrane-bounded organelle; membrane-enclosed lumen; extracellular v…	ATP binding; nucleoside phosphate binding; nucleoside binding; ion binding; hydrolase activity, acting on acid anhydrides; hydrolase activity; nucleotide binding; nucleoside-triphosphatase activity; ATPase activity; organic cyclic compound binding; heterocyclic compound binding; ribonucleoside binding; pyrophosphatase activity; catalytic activity; ribonucleotide binding; binding; ATPase activity,…	K03283	HSPA1_8; heat shock 70kDa protein 1/8	hsa03040 Spliceosome - Homo sapiens (human); hsa05169 Epstein-Barr virus infection - Homo sapiens (human); hsa05020 Prion diseases - Homo sapiens (human); hsa05162 Measles - Homo sapiens (human); hsa05134 Legionellosis - Homo sapiens (human); hsa04010 MAPK signaling pathway - Homo sapiens (human); hsa04144 Endocytosis - Homo sapiens (human); hsa04612 Antigen processing and presentation - Homo sap…			Profilin 2 complex; BAG3-HSC70-HSPB8-CHIP complex; Profilin 1 complex; CDC5L complex; PABPC1-HSPA8-HNRPD-EIF4G1 complex; P2X7 receptor signalling complex; CDC5L core complex; HMGB1-HMGB2-HSC70-ERP60-GAPDH complex; CEN complex; BCOR complex; DNAJB2-HSPA8-PSMA3 complex; CHIP-HSC70 complex; HCF-1 complex;
P11142	597	K	Heat shock cognate 71 kDa protein	HSPA8	0.579	0.59	0.592	0.833	0.835	0.851	0.695078	0.706587	0.695652	0.699106	0.000333819		cyto	single organism signaling; regulation of neurotransmitter levels; regulation of biological quality; chaperone-mediated protein folding; neurotransmitter secretion; single-organism process; biosynthetic process; multi-organism cellular process; modification of morphology or physiology of other organism; negative regulation of RNA metabolic process; cellular metabolic process; neurological system p…	membrane; extracellular region part; organelle membrane; cytoplasmic vesicle; Prp19 complex; cell periphery; membrane-bounded vesicle; cytoplasmic membrane-bounded vesicle; vesicle; cytoplasm; cytoplasmic vesicle part; macromolecular complex; intracellular part; cell; organelle part; coated vesicle membrane; pigment granule; non-membrane-bounded organelle; membrane-enclosed lumen; extracellular v…	ATP binding; nucleoside phosphate binding; nucleoside binding; ion binding; hydrolase activity, acting on acid anhydrides; hydrolase activity; nucleotide binding; nucleoside-triphosphatase activity; ATPase activity; organic cyclic compound binding; heterocyclic compound binding; ribonucleoside binding; pyrophosphatase activity; catalytic activity; ribonucleotide binding; binding; ATPase activity,…	K03283	HSPA1_8; heat shock 70kDa protein 1/8	hsa03040 Spliceosome - Homo sapiens (human); hsa05169 Epstein-Barr virus infection - Homo sapiens (human); hsa05020 Prion diseases - Homo sapiens (human); hsa05162 Measles - Homo sapiens (human); hsa05134 Legionellosis - Homo sapiens (human); hsa04010 MAPK signaling pathway - Homo sapiens (human); hsa04144 Endocytosis - Homo sapiens (human); hsa04612 Antigen processing and presentation - Homo sap…			Profilin 2 complex; BAG3-HSC70-HSPB8-CHIP complex; Profilin 1 complex; CDC5L complex; PABPC1-HSPA8-HNRPD-EIF4G1 complex; P2X7 receptor signalling complex; CDC5L core complex; HMGB1-HMGB2-HSC70-ERP60-GAPDH complex; CEN complex; BCOR complex; DNAJB2-HSPA8-PSMA3 complex; CHIP-HSC70 complex; HCF-1 complex;
P11142	601	K	Heat shock cognate 71 kDa protein	HSPA8	0.594	0.636	0.613	0.833	0.835	0.851	0.713085	0.761677	0.720329	0.731697	0.00637931		cyto	single organism signaling; regulation of neurotransmitter levels; regulation of biological quality; chaperone-mediated protein folding; neurotransmitter secretion; single-organism process; biosynthetic process; multi-organism cellular process; modification of morphology or physiology of other organism; negative regulation of RNA metabolic process; cellular metabolic process; neurological system p…	membrane; extracellular region part; organelle membrane; cytoplasmic vesicle; Prp19 complex; cell periphery; membrane-bounded vesicle; cytoplasmic membrane-bounded vesicle; vesicle; cytoplasm; cytoplasmic vesicle part; macromolecular complex; intracellular part; cell; organelle part; coated vesicle membrane; pigment granule; non-membrane-bounded organelle; membrane-enclosed lumen; extracellular v…	ATP binding; nucleoside phosphate binding; nucleoside binding; ion binding; hydrolase activity, acting on acid anhydrides; hydrolase activity; nucleotide binding; nucleoside-triphosphatase activity; ATPase activity; organic cyclic compound binding; heterocyclic compound binding; ribonucleoside binding; pyrophosphatase activity; catalytic activity; ribonucleotide binding; binding; ATPase activity,…	K03283	HSPA1_8; heat shock 70kDa protein 1/8	hsa03040 Spliceosome - Homo sapiens (human); hsa05169 Epstein-Barr virus infection - Homo sapiens (human); hsa05020 Prion diseases - Homo sapiens (human); hsa05162 Measles - Homo sapiens (human); hsa05134 Legionellosis - Homo sapiens (human); hsa04010 MAPK signaling pathway - Homo sapiens (human); hsa04144 Endocytosis - Homo sapiens (human); hsa04612 Antigen processing and presentation - Homo sap…			Profilin 2 complex; BAG3-HSC70-HSPB8-CHIP complex; Profilin 1 complex; CDC5L complex; PABPC1-HSPA8-HNRPD-EIF4G1 complex; P2X7 receptor signalling complex; CDC5L core complex; HMGB1-HMGB2-HSC70-ERP60-GAPDH complex; CEN complex; BCOR complex; DNAJB2-HSPA8-PSMA3 complex; CHIP-HSC70 complex; HCF-1 complex;
P11717	2338	K	Cation-independent mannose-6-phosphate receptor	IGF2R		7.371		6.188	5.92	5.826		1.2451		1.2451			plas	transport; receptor-mediated endocytosis; endocytosis; localization; establishment of localization; vesicle-mediated transport;	membrane; organelle membrane; cytoplasmic vesicle; cell periphery; membrane-bounded vesicle; cytoplasmic membrane-bounded vesicle; vesicle; cytoplasm; intrinsic to membrane; intracellular part; integral to plasma membrane; cell; organelle part; nuclear envelope lumen; membrane-enclosed lumen; lysosomal membrane; trans-Golgi network transport vesicle; organelle envelope lumen; clathrin-coated vesi…	signaling receptor activity; phosphotransferase activity, alcohol group as acceptor; protein tyrosine kinase activity; protein binding; monosaccharide binding; protein kinase activity; transmembrane signaling receptor activity; signal transducer activity; phosphoprotein binding; transmembrane receptor protein tyrosine kinase activity; insulin-like growth factor-activated receptor activity; transm…	K06564	IGF2R; insulin-like growth factor 2 receptor	hsa04142 Lysosome - Homo sapiens (human);	IPR009011; IPR013806; IPR000562;	Mannose-6-phosphate receptor binding domain; Fibronectin, type II, collagen-binding; Kringle-like fold;	RAB9-TIP47-MPRI complex;
P15531	12	K	Nucleoside diphosphate kinase A	NME1	0.592			0.749	0.747	0.677	0.790387			0.790387			cyto	regulation of cell death; nucleoside metabolic process; regulation of biological quality; hippocampus development; negative regulation of myeloid leukocyte differentiation; brain development; pyrimidine nucleoside triphosphate metabolic process; glucose homeostasis; response to organophosphorus; purine ribonucleoside biosynthetic process; nucleoside biosynthetic process; response to glucose stimu…	membrane; intracellular organelle; intracellular non-membrane-bounded organelle; cytoskeletal part; cytoplasm; intracellular organelle part; intracellular part; cytosol; cell; organelle part; non-membrane-bounded organelle; intracellular membrane-bounded organelle; organelle; cytoskeleton; nucleus; microtubule organizing center; microtubule cytoskeleton; centrosome; cell part; intracellular; peri…	nucleoside phosphate binding; nucleobase-containing compound kinase activity; single-stranded DNA binding; hydrolase activity; phosphotransferase activity, phosphate group as acceptor; regulatory region DNA binding; organic cyclic compound binding; heterocyclic compound binding; kinase activity; catalytic activity; ribonucleotide binding; binding; purine ribonucleoside binding; structure-specific…	K00940	E2.7.4.6; nucleoside-diphosphate kinase [EC:2.7.4.6]	hsa00230 Purine metabolism - Homo sapiens (human); hsa00240 Pyrimidine metabolism - Homo sapiens (human); hsa01100 Metabolic pathways - Homo sapiens (human);			NDPKA-AMPKalpha1 complex; Prune/Nm23-H1 complex;
P15531	56	K	Nucleoside diphosphate kinase A	NME1			0.237	0.749	0.747	0.677			0.350074	0.350074			cyto	regulation of cell death; nucleoside metabolic process; regulation of biological quality; hippocampus development; negative regulation of myeloid leukocyte differentiation; brain development; pyrimidine nucleoside triphosphate metabolic process; glucose homeostasis; response to organophosphorus; purine ribonucleoside biosynthetic process; nucleoside biosynthetic process; response to glucose stimu…	membrane; intracellular organelle; intracellular non-membrane-bounded organelle; cytoskeletal part; cytoplasm; intracellular organelle part; intracellular part; cytosol; cell; organelle part; non-membrane-bounded organelle; intracellular membrane-bounded organelle; organelle; cytoskeleton; nucleus; microtubule organizing center; microtubule cytoskeleton; centrosome; cell part; intracellular; peri…	nucleoside phosphate binding; nucleobase-containing compound kinase activity; single-stranded DNA binding; hydrolase activity; phosphotransferase activity, phosphate group as acceptor; regulatory region DNA binding; organic cyclic compound binding; heterocyclic compound binding; kinase activity; catalytic activity; ribonucleotide binding; binding; purine ribonucleoside binding; structure-specific…	K00940	E2.7.4.6; nucleoside-diphosphate kinase [EC:2.7.4.6]	hsa00230 Purine metabolism - Homo sapiens (human); hsa00240 Pyrimidine metabolism - Homo sapiens (human); hsa01100 Metabolic pathways - Homo sapiens (human);			NDPKA-AMPKalpha1 complex; Prune/Nm23-H1 complex;
P15531	100	K	Nucleoside diphosphate kinase A	NME1	0.582			0.749	0.747	0.677	0.777036			0.777036			cyto	regulation of cell death; nucleoside metabolic process; regulation of biological quality; hippocampus development; negative regulation of myeloid leukocyte differentiation; brain development; pyrimidine nucleoside triphosphate metabolic process; glucose homeostasis; response to organophosphorus; purine ribonucleoside biosynthetic process; nucleoside biosynthetic process; response to glucose stimu…	membrane; intracellular organelle; intracellular non-membrane-bounded organelle; cytoskeletal part; cytoplasm; intracellular organelle part; intracellular part; cytosol; cell; organelle part; non-membrane-bounded organelle; intracellular membrane-bounded organelle; organelle; cytoskeleton; nucleus; microtubule organizing center; microtubule cytoskeleton; centrosome; cell part; intracellular; peri…	nucleoside phosphate binding; nucleobase-containing compound kinase activity; single-stranded DNA binding; hydrolase activity; phosphotransferase activity, phosphate group as acceptor; regulatory region DNA binding; organic cyclic compound binding; heterocyclic compound binding; kinase activity; catalytic activity; ribonucleotide binding; binding; purine ribonucleoside binding; structure-specific…	K00940	E2.7.4.6; nucleoside-diphosphate kinase [EC:2.7.4.6]	hsa00230 Purine metabolism - Homo sapiens (human); hsa00240 Pyrimidine metabolism - Homo sapiens (human); hsa01100 Metabolic pathways - Homo sapiens (human);			NDPKA-AMPKalpha1 complex; Prune/Nm23-H1 complex;
P17066	359	K	Heat shock 70 kDa protein 6	HSPA6	0.302			0.921	1.074	1.038	0.327904			0.327904			cyto	response to unfolded protein; response to topologically incorrect protein; response to chemical stimulus; response to organic substance; response to stimulus; response to stress;		ATP binding; nucleoside phosphate binding; nucleoside binding; ion binding; nucleotide binding; organic cyclic compound binding; heterocyclic compound binding; ribonucleoside binding; ribonucleotide binding; binding; purine ribonucleoside binding; anion binding; purine ribonucleotide binding; adenyl ribonucleotide binding; purine nucleoside binding; adenyl nucleotide binding; purine nucleotide bi…	K03283	HSPA1_8; heat shock 70kDa protein 1/8	hsa03040 Spliceosome - Homo sapiens (human); hsa05169 Epstein-Barr virus infection - Homo sapiens (human); hsa05020 Prion diseases - Homo sapiens (human); hsa05162 Measles - Homo sapiens (human); hsa05134 Legionellosis - Homo sapiens (human); hsa04010 MAPK signaling pathway - Homo sapiens (human); hsa04144 Endocytosis - Homo sapiens (human); hsa04612 Antigen processing and presentation - Homo sap…
P19338	324	K	Nucleolin	NCL	0.174			0.844	0.863	0.877	0.206161			0.206161			nucl	developmental process; circulatory system development; single-multicellular organism process; blood vessel development; system development; vasculature development; single-organism process; cardiovascular system development; multicellular organismal process; anatomical structure morphogenesis; angiogenesis; single-organism developmental process; blood vessel morphogenesis; multicellular organisma…	intracellular organelle; cell cortex; intracellular non-membrane-bounded organelle; cell periphery; intracellular organelle part; cytoplasm; macromolecular complex; nuclear lumen; intracellular part; nucleolus; cell; organelle part; non-membrane-bounded organelle; membrane-enclosed lumen; intracellular membrane-bounded organelle; organelle; nucleoplasm; nucleus; intracellular organelle lumen; int…	organic cyclic compound binding; heterocyclic compound binding; DNA binding; RNA binding; nucleoside phosphate binding; binding; nucleic acid binding; telomeric DNA binding; nucleotide binding; sequence-specific DNA binding; small molecule binding;	K11294	NCL; nucleolin	hsa05130 Pathogenic Escherichia coli infection - Homo sapiens (human);	IPR000504; IPR012677;	Nucleotide-binding, alpha-beta plait; RNA recognition motif domain;	Nop56p-associated pre-rRNA complex; TLE1 corepressor complex; DGCR8-NCL complex; POLR2A-CCNT1-CDK9-NCL-LEM6-CPSF2 complex; CD28-transactivation complex; DGCR8 multiprotein complex; RNA pol II containing coactivator complex Tat-SF;
P19338	333	K	Nucleolin	NCL	0.215			0.844	0.863	0.877	0.254739			0.254739			nucl	developmental process; circulatory system development; single-multicellular organism process; blood vessel development; system development; vasculature development; single-organism process; cardiovascular system development; multicellular organismal process; anatomical structure morphogenesis; angiogenesis; single-organism developmental process; blood vessel morphogenesis; multicellular organisma…	intracellular organelle; cell cortex; intracellular non-membrane-bounded organelle; cell periphery; intracellular organelle part; cytoplasm; macromolecular complex; nuclear lumen; intracellular part; nucleolus; cell; organelle part; non-membrane-bounded organelle; membrane-enclosed lumen; intracellular membrane-bounded organelle; organelle; nucleoplasm; nucleus; intracellular organelle lumen; int…	organic cyclic compound binding; heterocyclic compound binding; DNA binding; RNA binding; nucleoside phosphate binding; binding; nucleic acid binding; telomeric DNA binding; nucleotide binding; sequence-specific DNA binding; small molecule binding;	K11294	NCL; nucleolin	hsa05130 Pathogenic Escherichia coli infection - Homo sapiens (human);	IPR000504; IPR012677;	Nucleotide-binding, alpha-beta plait; RNA recognition motif domain;	Nop56p-associated pre-rRNA complex; TLE1 corepressor complex; DGCR8-NCL complex; POLR2A-CCNT1-CDK9-NCL-LEM6-CPSF2 complex; CD28-transactivation complex; DGCR8 multiprotein complex; RNA pol II containing coactivator complex Tat-SF;
P19338	429	K	Nucleolin	NCL	0.175			0.844	0.863	0.877	0.207346			0.207346			nucl	developmental process; circulatory system development; single-multicellular organism process; blood vessel development; system development; vasculature development; single-organism process; cardiovascular system development; multicellular organismal process; anatomical structure morphogenesis; angiogenesis; single-organism developmental process; blood vessel morphogenesis; multicellular organisma…	intracellular organelle; cell cortex; intracellular non-membrane-bounded organelle; cell periphery; intracellular organelle part; cytoplasm; macromolecular complex; nuclear lumen; intracellular part; nucleolus; cell; organelle part; non-membrane-bounded organelle; membrane-enclosed lumen; intracellular membrane-bounded organelle; organelle; nucleoplasm; nucleus; intracellular organelle lumen; int…	organic cyclic compound binding; heterocyclic compound binding; DNA binding; RNA binding; nucleoside phosphate binding; binding; nucleic acid binding; telomeric DNA binding; nucleotide binding; sequence-specific DNA binding; small molecule binding;	K11294	NCL; nucleolin	hsa05130 Pathogenic Escherichia coli infection - Homo sapiens (human);	IPR000504; IPR012677;	Nucleotide-binding, alpha-beta plait; RNA recognition motif domain;	Nop56p-associated pre-rRNA complex; TLE1 corepressor complex; DGCR8-NCL complex; POLR2A-CCNT1-CDK9-NCL-LEM6-CPSF2 complex; CD28-transactivation complex; DGCR8 multiprotein complex; RNA pol II containing coactivator complex Tat-SF;
P20339	116	K	Ras-related protein Rab-5A	RAB5A			0.841	1.187	1.052	1.166			0.721269	0.721269			mito	single organism signaling; regulation of vesicle-mediated transport; blood coagulation; regulation of biological quality; receptor internalization; regulation of cell projection assembly; cell surface receptor signaling pathway; cellular developmental process; regulation of secretion; single-organism process; cellular metabolic process; protein transport; establishment of localization; response t…	membrane; cytoplasmic vesicle; organelle membrane; cell periphery; membrane-bounded vesicle; cytoplasmic membrane-bounded vesicle; vesicle; cytoplasm; intracellular part; cell; organelle part; pigment granule; early endosome; non-membrane-bounded organelle; cytoskeleton; membrane part; intracellular; cell part; endosome; early endosome membrane; membrane raft; endocytic vesicle; membrane-bounded …	nucleoside phosphate binding; nucleoside binding; ion binding; hydrolase activity, acting on acid anhydrides; hydrolase activity; nucleotide binding; nucleoside-triphosphatase activity; organic cyclic compound binding; heterocyclic compound binding; ribonucleoside binding; pyrophosphatase activity; GDP binding; catalytic activity; ribonucleotide binding; binding; GTPase activity; purine ribonucle…	K07887	RAB5A; Ras-related protein Rab-5A	hsa05152 Tuberculosis - Homo sapiens (human); hsa04144 Endocytosis - Homo sapiens (human); hsa04145 Phagosome - Homo sapiens (human); hsa04962 Vasopressin-regulated water reabsorption - Homo sapiens (human); hsa04014 Ras signaling pathway - Homo sapiens (human); hsa05014 Amyotrophic lateral sclerosis (ALS) - Homo sapiens (human); hsa05146 Amoebiasis - Homo sapiens (human);	IPR005225; IPR027417;	Small GTP-binding protein domain; P-loop containing nucleoside triphosphate hydrolase;	Class C VPS/HOPS complex; RAB5-EEA1 complex;
P23246	319	K	Splicing factor, proline- and glutamine-rich	SFPQ	0.207			1.337	1.375	1.38	0.154824			0.154824			nucl	single-organism process; biosynthetic process; negative regulation of RNA metabolic process; cellular metabolic process; regulation of RNA biosynthetic process; metabolic process; negative regulation of macromolecule biosynthetic process; macromolecule metabolic process; DNA recombination; RNA processing; regulation of gene expression; cellular response to stimulus; heterocycle biosynthetic proce…	intracellular organelle; intracellular organelle part; cytoplasm; paraspeckles; nuclear lumen; intracellular part; nuclear body; cell; organelle part; organelle; intracellular membrane-bounded organelle; membrane-enclosed lumen; nucleoplasm; nucleus; intracellular organelle lumen; intracellular; cell part; nuclear matrix; nuclear periphery; membrane-bounded organelle; nucleoplasm part; organelle …	organic cyclic compound binding; heterocyclic compound binding; RNA binding; DNA binding; nucleoside phosphate binding; binding; nucleic acid binding; nucleotide binding; small molecule binding;	K13219			IPR012975; IPR000504; IPR012677;	Nucleotide-binding, alpha-beta plait; RNA recognition motif domain; NOPS;	TOP1-PSF-P54 complex; PSF-p54complex; snRNP-free U1Acomplex; CDC5L complex; p54-PSF-matrin3 complex; SNW1 complex; CF IIAm complex;
P23246	330	K	Splicing factor, proline- and glutamine-rich	SFPQ	0.223	0.2	0.187	1.337	1.375	1.38	0.166791	0.145455	0.135507	0.149251	0.00153131	Down	nucl	single-organism process; biosynthetic process; negative regulation of RNA metabolic process; cellular metabolic process; regulation of RNA biosynthetic process; metabolic process; negative regulation of macromolecule biosynthetic process; macromolecule metabolic process; DNA recombination; RNA processing; regulation of gene expression; cellular response to stimulus; heterocycle biosynthetic proce…	intracellular organelle; intracellular organelle part; cytoplasm; paraspeckles; nuclear lumen; intracellular part; nuclear body; cell; organelle part; organelle; intracellular membrane-bounded organelle; membrane-enclosed lumen; nucleoplasm; nucleus; intracellular organelle lumen; intracellular; cell part; nuclear matrix; nuclear periphery; membrane-bounded organelle; nucleoplasm part; organelle …	organic cyclic compound binding; heterocyclic compound binding; RNA binding; DNA binding; nucleoside phosphate binding; binding; nucleic acid binding; nucleotide binding; small molecule binding;	K13219			IPR012975; IPR000504; IPR012677;	Nucleotide-binding, alpha-beta plait; RNA recognition motif domain; NOPS;	TOP1-PSF-P54 complex; PSF-p54complex; snRNP-free U1Acomplex; CDC5L complex; p54-PSF-matrin3 complex; SNW1 complex; CF IIAm complex;
P23246	332	K	Splicing factor, proline- and glutamine-rich	SFPQ	0.183			1.337	1.375	1.38	0.136874			0.136874			nucl	single-organism process; biosynthetic process; negative regulation of RNA metabolic process; cellular metabolic process; regulation of RNA biosynthetic process; metabolic process; negative regulation of macromolecule biosynthetic process; macromolecule metabolic process; DNA recombination; RNA processing; regulation of gene expression; cellular response to stimulus; heterocycle biosynthetic proce…	intracellular organelle; intracellular organelle part; cytoplasm; paraspeckles; nuclear lumen; intracellular part; nuclear body; cell; organelle part; organelle; intracellular membrane-bounded organelle; membrane-enclosed lumen; nucleoplasm; nucleus; intracellular organelle lumen; intracellular; cell part; nuclear matrix; nuclear periphery; membrane-bounded organelle; nucleoplasm part; organelle …	organic cyclic compound binding; heterocyclic compound binding; RNA binding; DNA binding; nucleoside phosphate binding; binding; nucleic acid binding; nucleotide binding; small molecule binding;	K13219			IPR012975; IPR000504; IPR012677;	Nucleotide-binding, alpha-beta plait; RNA recognition motif domain; NOPS;	TOP1-PSF-P54 complex; PSF-p54complex; snRNP-free U1Acomplex; CDC5L complex; p54-PSF-matrin3 complex; SNW1 complex; CF IIAm complex;
P23246	338	K	Splicing factor, proline- and glutamine-rich	SFPQ	0.565	0.577	0.666	1.337	1.375	1.38	0.422588	0.419636	0.482609	0.441611	0.00458954	Down	nucl	single-organism process; biosynthetic process; negative regulation of RNA metabolic process; cellular metabolic process; regulation of RNA biosynthetic process; metabolic process; negative regulation of macromolecule biosynthetic process; macromolecule metabolic process; DNA recombination; RNA processing; regulation of gene expression; cellular response to stimulus; heterocycle biosynthetic proce…	intracellular organelle; intracellular organelle part; cytoplasm; paraspeckles; nuclear lumen; intracellular part; nuclear body; cell; organelle part; organelle; intracellular membrane-bounded organelle; membrane-enclosed lumen; nucleoplasm; nucleus; intracellular organelle lumen; intracellular; cell part; nuclear matrix; nuclear periphery; membrane-bounded organelle; nucleoplasm part; organelle …	organic cyclic compound binding; heterocyclic compound binding; RNA binding; DNA binding; nucleoside phosphate binding; binding; nucleic acid binding; nucleotide binding; small molecule binding;	K13219			IPR012975; IPR000504; IPR012677;	Nucleotide-binding, alpha-beta plait; RNA recognition motif domain; NOPS;	TOP1-PSF-P54 complex; PSF-p54complex; snRNP-free U1Acomplex; CDC5L complex; p54-PSF-matrin3 complex; SNW1 complex; CF IIAm complex;
P23246	349	K	Splicing factor, proline- and glutamine-rich	SFPQ		0.554		1.337	1.375	1.38		0.402909		0.402909			nucl	single-organism process; biosynthetic process; negative regulation of RNA metabolic process; cellular metabolic process; regulation of RNA biosynthetic process; metabolic process; negative regulation of macromolecule biosynthetic process; macromolecule metabolic process; DNA recombination; RNA processing; regulation of gene expression; cellular response to stimulus; heterocycle biosynthetic proce…	intracellular organelle; intracellular organelle part; cytoplasm; paraspeckles; nuclear lumen; intracellular part; nuclear body; cell; organelle part; organelle; intracellular membrane-bounded organelle; membrane-enclosed lumen; nucleoplasm; nucleus; intracellular organelle lumen; intracellular; cell part; nuclear matrix; nuclear periphery; membrane-bounded organelle; nucleoplasm part; organelle …	organic cyclic compound binding; heterocyclic compound binding; RNA binding; DNA binding; nucleoside phosphate binding; binding; nucleic acid binding; nucleotide binding; small molecule binding;	K13219			IPR012975; IPR000504; IPR012677;	Nucleotide-binding, alpha-beta plait; RNA recognition motif domain; NOPS;	TOP1-PSF-P54 complex; PSF-p54complex; snRNP-free U1Acomplex; CDC5L complex; p54-PSF-matrin3 complex; SNW1 complex; CF IIAm complex;
P23246	413	K	Splicing factor, proline- and glutamine-rich	SFPQ	1.957	1.901	1.929	1.337	1.375	1.38	1.46372	1.38255	1.39783	1.4147	0.00379235		nucl	single-organism process; biosynthetic process; negative regulation of RNA metabolic process; cellular metabolic process; regulation of RNA biosynthetic process; metabolic process; negative regulation of macromolecule biosynthetic process; macromolecule metabolic process; DNA recombination; RNA processing; regulation of gene expression; cellular response to stimulus; heterocycle biosynthetic proce…	intracellular organelle; intracellular organelle part; cytoplasm; paraspeckles; nuclear lumen; intracellular part; nuclear body; cell; organelle part; organelle; intracellular membrane-bounded organelle; membrane-enclosed lumen; nucleoplasm; nucleus; intracellular organelle lumen; intracellular; cell part; nuclear matrix; nuclear periphery; membrane-bounded organelle; nucleoplasm part; organelle …	organic cyclic compound binding; heterocyclic compound binding; RNA binding; DNA binding; nucleoside phosphate binding; binding; nucleic acid binding; nucleotide binding; small molecule binding;	K13219			IPR012975; IPR000504; IPR012677;	Nucleotide-binding, alpha-beta plait; RNA recognition motif domain; NOPS;	TOP1-PSF-P54 complex; PSF-p54complex; snRNP-free U1Acomplex; CDC5L complex; p54-PSF-matrin3 complex; SNW1 complex; CF IIAm complex;
P23246	466	K	Splicing factor, proline- and glutamine-rich	SFPQ			0.094	1.337	1.375	1.38			0.0681159	0.0681159			nucl	single-organism process; biosynthetic process; negative regulation of RNA metabolic process; cellular metabolic process; regulation of RNA biosynthetic process; metabolic process; negative regulation of macromolecule biosynthetic process; macromolecule metabolic process; DNA recombination; RNA processing; regulation of gene expression; cellular response to stimulus; heterocycle biosynthetic proce…	intracellular organelle; intracellular organelle part; cytoplasm; paraspeckles; nuclear lumen; intracellular part; nuclear body; cell; organelle part; organelle; intracellular membrane-bounded organelle; membrane-enclosed lumen; nucleoplasm; nucleus; intracellular organelle lumen; intracellular; cell part; nuclear matrix; nuclear periphery; membrane-bounded organelle; nucleoplasm part; organelle …	organic cyclic compound binding; heterocyclic compound binding; RNA binding; DNA binding; nucleoside phosphate binding; binding; nucleic acid binding; nucleotide binding; small molecule binding;	K13219			IPR012975; IPR000504; IPR012677;	Nucleotide-binding, alpha-beta plait; RNA recognition motif domain; NOPS;	TOP1-PSF-P54 complex; PSF-p54complex; snRNP-free U1Acomplex; CDC5L complex; p54-PSF-matrin3 complex; SNW1 complex; CF IIAm complex;
P27824	170	K	Calnexin	CANX	2.284			2.54	2.544	2.608	0.899213			0.899213			E.R.	single organism signaling; macromolecule glycosylation; single-organism process; biosynthetic process; peptidyl-asparagine modification; cellular metabolic process; neurological system process; protein transport; establishment of localization; protein folding; metabolic process; establishment of localization in cell; cell communication; carbohydrate derivative biosynthetic process; protein secret…	membrane; dendrite; nuclear outer membrane-endoplasmic reticulum membrane network; endoplasmic reticulum; cytoplasmic vesicle; organelle membrane; membrane-bounded vesicle; cytoplasmic membrane-bounded vesicle; vesicle; cytoplasm; neuronal cell body; cell projection cytoplasm; macromolecular complex; intrinsic to membrane; intracellular part; cell; organelle part; dendritic spine; pigment granule…	binding; ion binding; metal ion binding; cation binding; protein binding; calcium ion binding; unfolded protein binding;	K08054	CANX; calnexin	hsa05166 HTLV-I infection - Homo sapiens (human); hsa04918 Thyroid hormone synthesis - Homo sapiens (human); hsa04612 Antigen processing and presentation - Homo sapiens (human); hsa04145 Phagosome - Homo sapiens (human); hsa04141 Protein processing in endoplasmic reticulum - Homo sapiens (human);	IPR009033; IPR008985; IPR013320;	Concanavalin A-like lectin/glucanases superfamily; Calreticulin/calnexin, P domain; Concanavalin A-like lectin/glucanase, subgroup;
P27824	458	K	Calnexin	CANX		4.172		2.54	2.544	2.608		1.63994		1.63994			E.R.	single organism signaling; macromolecule glycosylation; single-organism process; biosynthetic process; peptidyl-asparagine modification; cellular metabolic process; neurological system process; protein transport; establishment of localization; protein folding; metabolic process; establishment of localization in cell; cell communication; carbohydrate derivative biosynthetic process; protein secret…	membrane; dendrite; nuclear outer membrane-endoplasmic reticulum membrane network; endoplasmic reticulum; cytoplasmic vesicle; organelle membrane; membrane-bounded vesicle; cytoplasmic membrane-bounded vesicle; vesicle; cytoplasm; neuronal cell body; cell projection cytoplasm; macromolecular complex; intrinsic to membrane; intracellular part; cell; organelle part; dendritic spine; pigment granule…	binding; ion binding; metal ion binding; cation binding; protein binding; calcium ion binding; unfolded protein binding;	K08054	CANX; calnexin	hsa05166 HTLV-I infection - Homo sapiens (human); hsa04918 Thyroid hormone synthesis - Homo sapiens (human); hsa04612 Antigen processing and presentation - Homo sapiens (human); hsa04145 Phagosome - Homo sapiens (human); hsa04141 Protein processing in endoplasmic reticulum - Homo sapiens (human);	IPR009033; IPR008985; IPR013320;	Concanavalin A-like lectin/glucanases superfamily; Calreticulin/calnexin, P domain; Concanavalin A-like lectin/glucanase, subgroup;
P29590	394	K	Protein PML	PML	1.734	1.715	1.611	0.552	0.576	0.584	3.1413	2.97743	2.75856	2.9591	0.00181105	Up	nucl	cellular component biogenesis; single organism signaling; regulation of cell death; gland development; posttranscriptional regulation of gene expression; regulation of defense response; regulation of cell cycle process; cellular metabolic process; response to biotic stimulus; branching morphogenesis of an epithelial tube; regulation of cell growth; signal transduction involved in mitotic G1 DNA d…	membrane; endoplasmic reticulum; nuclear outer membrane-endoplasmic reticulum membrane network; extrinsic to membrane; organelle membrane; cytoplasm; intracellular part; nuclear body; cell; organelle part; early endosome; non-membrane-bounded organelle; membrane-enclosed lumen; PML body; nucleoplasm; nuclear membrane; intracellular organelle lumen; membrane part; intracellular; cell part; endosom…	DNA binding; protein heterodimerization activity; protein dimerization activity; ion binding; protein binding; zinc ion binding; transcription cofactor activity; heterocyclic compound binding; organic cyclic compound binding; transition metal ion binding; binding; cobalt ion binding; nucleic acid binding; transcription factor binding transcription factor activity; cation binding; metal ion bindin…	K10054	PML; probable transcription factor PML	hsa05200 Pathways in cancer - Homo sapiens (human); hsa04144 Endocytosis - Homo sapiens (human); hsa05221 Acute myeloid leukemia - Homo sapiens (human); hsa05168 Herpes simplex infection - Homo sapiens (human); hsa04120 Ubiquitin mediated proteolysis - Homo sapiens (human); hsa05164 Influenza A - Homo sapiens (human); hsa05202 Transcriptional misregulation in cancer - Homo sapiens (human);	IPR001841; IPR013083; IPR000315;	Zinc finger, RING-type; Zinc finger, RING/FYVE/PHD-type; Zinc finger, B-box;	ZNF198-PML complex; PML-SMAD2/3-SARA complex;
P36543	138	K	V-type proton ATPase subunit E 1	ATP6V1E1	1.414	1.054	1.161	1.943	1.916	2.067	0.727741	0.550104	0.561684	0.613176	0.045768		cyto	single organism signaling; insulin receptor signaling pathway; regulation of biological quality; cell surface receptor signaling pathway; energy coupled proton transmembrane transport, against electrochemical gradient; single-organism process; protein transport; establishment of localization; transition metal ion transport; signal transduction; cell communication; cellular response to peptide; me…	intracellular organelle; membrane; cell projection; apical plasma membrane; cell periphery; cytoplasm; macromolecular complex; intracellular part; cytosol; cell; mitochondrion; plasma membrane; organelle; intracellular membrane-bounded organelle; plasma membrane part; cell part; membrane part; intracellular; proton-transporting two-sector ATPase complex; microvillus; endosome; proton-transporting…	active transmembrane transporter activity; ATPase activity, coupled to transmembrane movement of ions; ion transmembrane transporter activity; primary active transmembrane transporter activity; ATPase activity, coupled to transmembrane movement of ions, rotational mechanism; hydrolase activity, acting on acid anhydrides; substrate-specific transporter activity; hydrolase activity; monovalent inor…	K02150	ATPeV1E; V-type H+-transporting ATPase subunit E	hsa05120 Epithelial cell signaling in Helicobacter pylori infection - Homo sapiens (human); hsa04966 Collecting duct acid secretion - Homo sapiens (human); hsa05323 Rheumatoid arthritis - Homo sapiens (human); hsa01100 Metabolic pathways - Homo sapiens (human); hsa00190 Oxidative phosphorylation - Homo sapiens (human); hsa05110 Vibrio cholerae infection - Homo sapiens (human); hsa04145 Phagosome …
P42566	793	K	Epidermal growth factor receptor substrate 15	EPS15			1.447	1.262	1.164	1.245			1.16225	1.16225			nucl	single organism signaling; cellular component biogenesis; vesicle coating; negative regulation of signal transduction; cell surface receptor signaling pathway; negative regulation of ERBB signaling pathway; regulation of signaling; single-organism process; protein transport; establishment of localization; signal transduction; regulation of cell communication; establishment of localization in cell…	cilium membrane; membrane; AP-type membrane coat adaptor complex; cytoplasmic vesicle; organelle membrane; clathrin-coated endocytic vesicle; cell periphery; membrane-bounded vesicle; cytoplasmic membrane-bounded vesicle; cytoplasm; vesicle; cytoplasmic vesicle part; clathrin-coated endocytic vesicle membrane; macromolecular complex; intracellular part; vesicle coat; cell; organelle part; coated …	cation binding; metal ion binding; calcium ion binding; binding; ion binding;	K12472	EPS15; epidermal growth factor receptor substrate 15	hsa04144 Endocytosis - Homo sapiens (human);	IPR000261; IPR011992; IPR002048;	EPS15 homology (EH); EF-hand domain; EF-hand domain pair;	Eps15-stonin2 complex; PARK2-EPS15-EGFR;
P42566	818	K	Epidermal growth factor receptor substrate 15	EPS15	1.525	1.484	1.48	1.262	1.164	1.245	1.2084	1.27491	1.18876	1.22402	0.0160656		nucl	single organism signaling; cellular component biogenesis; vesicle coating; negative regulation of signal transduction; cell surface receptor signaling pathway; negative regulation of ERBB signaling pathway; regulation of signaling; single-organism process; protein transport; establishment of localization; signal transduction; regulation of cell communication; establishment of localization in cell…	cilium membrane; membrane; AP-type membrane coat adaptor complex; cytoplasmic vesicle; organelle membrane; clathrin-coated endocytic vesicle; cell periphery; membrane-bounded vesicle; cytoplasmic membrane-bounded vesicle; cytoplasm; vesicle; cytoplasmic vesicle part; clathrin-coated endocytic vesicle membrane; macromolecular complex; intracellular part; vesicle coat; cell; organelle part; coated …	cation binding; metal ion binding; calcium ion binding; binding; ion binding;	K12472	EPS15; epidermal growth factor receptor substrate 15	hsa04144 Endocytosis - Homo sapiens (human);	IPR000261; IPR011992; IPR002048;	EPS15 homology (EH); EF-hand domain; EF-hand domain pair;	Eps15-stonin2 complex; PARK2-EPS15-EGFR;
P46934	882	K	E3 ubiquitin-protein ligase NEDD4	NEDD4		1.221		0.669	0.688	0.717		1.77471		1.77471			nucl	single organism signaling; protein targeting to vacuole; cellular metabolic process; T cell activation; metabolic process; progesterone receptor signaling pathway; outflow tract morphogenesis; intracellular receptor signaling pathway; intracellular steroid hormone receptor signaling pathway; negative regulation of transport; cellular response to stimulus; cellular response to abiotic stimulus; re…	membrane; cell cortex; cell periphery; cytoplasm; macromolecular complex; intracellular part; cell; organelle part; chromosomal part; non-membrane-bounded organelle; apicolateral plasma membrane; cell part; membrane part; intracellular; chromosome; perinuclear region of cytoplasm; ubiquitin ligase complex; membrane-bounded organelle; intracellular organelle; intracellular non-membrane-bounded org…	amino acid binding; ion channel inhibitor activity; small conjugating protein ligase activity; phosphoserine binding; receptor binding; ligase activity; sodium channel inhibitor activity; ion binding; protein phosphorylated amino acid binding; protein binding; beta-2 adrenergic receptor binding; sodium channel regulator activity; acid-amino acid ligase activity; small conjugating protein binding;…	K10591	NEDD4; E3 ubiquitin-protein ligase NEDD4 [EC:6.3.2.19]	hsa04144 Endocytosis - Homo sapiens (human); hsa05169 Epstein-Barr virus infection - Homo sapiens (human); hsa04120 Ubiquitin mediated proteolysis - Homo sapiens (human);	IPR001202; IPR000569; IPR000008;	WW domain; C2 domain; HECT;
P46940	1083	K	Ras GTPase-activating-like protein IQGAP1	IQGAP1			0.071	0.163	0.169	0.172			0.412791	0.412791			cyto	single organism signaling; positive regulation of cellular protein metabolic process; regulation of insulin secretion; cellular metabolic process; metabolic process; generation of precursor metabolites and energy; regulation of localization; positive regulation of molecular function; positive regulation of phosphorylation; positive regulation of phosphorus metabolic process; positive regulation o…	membrane; microtubule; cell junction; cell periphery; slit diaphragm; cytoplasm; macromolecular complex; intracellular part; cell-cell junction; cell; organelle part; non-membrane-bounded organelle; cytoskeleton; microtubule cytoskeleton; membrane part; cell part; intracellular; neuron projection; actin filament; membrane-bounded organelle; neuron part; intracellular organelle; cell leading edge;…	Ras GTPase activator activity; nucleoside-triphosphatase regulator activity; GTPase regulator activity; ion binding; protein binding; GTPase inhibitor activity; enzyme inhibitor activity; calmodulin binding; enzyme regulator activity; binding; cation binding; metal ion binding; small GTPase regulator activity; calcium ion binding; enzyme activator activity; GTPase activator activity;	K16848	IQGAP1; Ras GTPase-activating-like protein IQGAP1	hsa05205 Proteoglycans in cancer - Homo sapiens (human); hsa04520 Adherens junction - Homo sapiens (human); hsa04810 Regulation of actin cytoskeleton - Homo sapiens (human);	IPR001936; IPR001202; IPR001715; IPR027417; IPR027401; IPR000593; IPR008936;	Myosin-like IQ motif-containing domain; WW domain; Rho GTPase activation protein; Ras GTPase-activating protein; RasGAP protein, C-terminal; Calponin homology domain; P-loop containing nucleoside triphosphate hydrolase;	APC-IQGAP1-Rac1 complex; 60S APC containing complex; APC-IQGAP1-CLIP-170 complex; APC-IQGAP1 complex; Emerin complex 52; APC-IQGAP1-Cdc42 complex;
P46940	1475	K	Ras GTPase-activating-like protein IQGAP1	IQGAP1	0.036			0.163	0.169	0.172	0.220859			0.220859			cyto	single organism signaling; positive regulation of cellular protein metabolic process; regulation of insulin secretion; cellular metabolic process; metabolic process; generation of precursor metabolites and energy; regulation of localization; positive regulation of molecular function; positive regulation of phosphorylation; positive regulation of phosphorus metabolic process; positive regulation o…	membrane; microtubule; cell junction; cell periphery; slit diaphragm; cytoplasm; macromolecular complex; intracellular part; cell-cell junction; cell; organelle part; non-membrane-bounded organelle; cytoskeleton; microtubule cytoskeleton; membrane part; cell part; intracellular; neuron projection; actin filament; membrane-bounded organelle; neuron part; intracellular organelle; cell leading edge;…	Ras GTPase activator activity; nucleoside-triphosphatase regulator activity; GTPase regulator activity; ion binding; protein binding; GTPase inhibitor activity; enzyme inhibitor activity; calmodulin binding; enzyme regulator activity; binding; cation binding; metal ion binding; small GTPase regulator activity; calcium ion binding; enzyme activator activity; GTPase activator activity;	K16848	IQGAP1; Ras GTPase-activating-like protein IQGAP1	hsa05205 Proteoglycans in cancer - Homo sapiens (human); hsa04520 Adherens junction - Homo sapiens (human); hsa04810 Regulation of actin cytoskeleton - Homo sapiens (human);	IPR001936; IPR001202; IPR001715; IPR027417; IPR027401; IPR000593; IPR008936;	Myosin-like IQ motif-containing domain; WW domain; Rho GTPase activation protein; Ras GTPase-activating protein; RasGAP protein, C-terminal; Calponin homology domain; P-loop containing nucleoside triphosphate hydrolase;	APC-IQGAP1-Rac1 complex; 60S APC containing complex; APC-IQGAP1-CLIP-170 complex; APC-IQGAP1 complex; Emerin complex 52; APC-IQGAP1-Cdc42 complex;
P47756	235	K	F-actin-capping protein subunit beta	CAPZB		0.441	0.454	0.8	0.847	0.819		0.520661	0.554335	0.537498			cyto_nucl	cellular component biogenesis; regulation of cellular process; regulation of actin filament polymerization; single-multicellular organism process; cellular component organization; blood coagulation; regulation of biological quality; negative regulation of actin filament depolymerization; regulation of actin cytoskeleton organization; negative regulation of cellular component organization; single-…	membrane; cell leading edge; intracellular organelle; cell projection; cell cortex; intracellular non-membrane-bounded organelle; cytoskeletal part; cell periphery; WASH complex; intracellular organelle part; cytoplasm; F-actin capping protein complex; cortical cytoskeleton; macromolecular complex; intracellular part; cytosol; cell; actin cytoskeleton; organelle part; non-membrane-bounded organel…	actin binding; protein binding; cytoskeletal protein binding; binding;	K10365					RICH1/AMOT polarity complex, Flag-Rich1 precipitated;
P49757	36	K	Protein numb homolog	NUMB		1.719		0.962	0.951	0.964		1.80757		1.80757			nucl	single organism signaling; somatic stem cell division; negative regulation of signal transduction; cell surface receptor signaling pathway; respiratory tube development; brain development; regulation of signaling; cellular developmental process; neuron development; cell-cell junction organization; cellular component morphogenesis; neurogenesis; single-organism process; positive regulation of epit…	intracellular organelle; basolateral plasma membrane; membrane; intrinsic to plasma membrane; extrinsic to membrane; cell periphery; cytoplasm; extrinsic to plasma membrane; intrinsic to membrane; intracellular part; integral to plasma membrane; cell; integral to membrane; early endosome; plasma membrane; intracellular membrane-bounded organelle; organelle; nucleus; plasma membrane part; cell par…		K06057	NUMBL; numb	hsa04330 Notch signaling pathway - Homo sapiens (human);	IPR010449; IPR011993; IPR006020;	PTB/PI domain; Pleckstrin homology-like domain; NUMB domain;	NUMB-TP53-MDM2 complex; RalBP1-CCNB1-AP2A-NUMB-EPN1 complex;
P49757	174	K	Protein numb homolog	NUMB	5.564	5.212	5.643	0.962	0.951	0.964	5.78378	5.48055	5.85373	5.70602	0.000202925	Up	nucl	single organism signaling; somatic stem cell division; negative regulation of signal transduction; cell surface receptor signaling pathway; respiratory tube development; brain development; regulation of signaling; cellular developmental process; neuron development; cell-cell junction organization; cellular component morphogenesis; neurogenesis; single-organism process; positive regulation of epit…	intracellular organelle; basolateral plasma membrane; membrane; intrinsic to plasma membrane; extrinsic to membrane; cell periphery; cytoplasm; extrinsic to plasma membrane; intrinsic to membrane; intracellular part; integral to plasma membrane; cell; integral to membrane; early endosome; plasma membrane; intracellular membrane-bounded organelle; organelle; nucleus; plasma membrane part; cell par…		K06057	NUMBL; numb	hsa04330 Notch signaling pathway - Homo sapiens (human);	IPR010449; IPR011993; IPR006020;	PTB/PI domain; Pleckstrin homology-like domain; NUMB domain;	NUMB-TP53-MDM2 complex; RalBP1-CCNB1-AP2A-NUMB-EPN1 complex;
P50570	223	K	Dynamin-2	DNM2		0.695		1.511	1.506	1.532		0.461487		0.461487			cyto	single organism signaling; regulation of cell death; receptor internalization; positive regulation of biosynthetic process; single-organism process; cellular metabolic process; protein transport; neurological system process; establishment of localization; transition metal ion transport; regulation of RNA biosynthetic process; signal transduction; metabolic process; establishment of localization i…	membrane; microtubule; organelle membrane; cell periphery; cell junction; cytoplasm; macromolecular complex; intracellular part; cell; organelle part; non-membrane-bounded organelle; cytoskeleton; microtubule cytoskeleton; intracellular; cell part; postsynaptic density; synaptic membrane; Golgi apparatus part; membrane-bounded organelle; synapse part; intracellular organelle; intracellular non-me…	nucleoside phosphate binding; hydrolase activity, acting on acid anhydrides; hydrolase activity; protein binding; organic cyclic compound binding; heterocyclic compound binding; cytoskeletal protein binding; pyrophosphatase activity; catalytic activity; ribonucleotide binding; microtubule binding; binding; GTPase activity; purine ribonucleoside binding; lipid binding; anion binding; hydrolase act…	K01528	DNM; dynamin GTPase [EC:3.6.5.5]	hsa05100 Bacterial invasion of epithelial cells - Homo sapiens (human); hsa04666 Fc gamma R-mediated phagocytosis - Homo sapiens (human); hsa04144 Endocytosis - Homo sapiens (human); hsa04961 Endocrine and other factor-regulated calcium reabsorption - Homo sapiens (human); hsa04721 Synaptic vesicle cycle - Homo sapiens (human);	IPR003130; IPR011993; IPR001401; IPR020850; IPR027417; IPR000375; IPR001849;	Dynamin central domain; Pleckstrin homology-like domain; Dynamin, GTPase domain; Pleckstrin homology domain; Dynamin GTPase effector; GTPase effector domain, GED; P-loop containing nucleoside triphosphate hydrolase;
P50570	577	K	Dynamin-2	DNM2		0.676		1.511	1.506	1.532		0.448871		0.448871			cyto	single organism signaling; regulation of cell death; receptor internalization; positive regulation of biosynthetic process; single-organism process; cellular metabolic process; protein transport; neurological system process; establishment of localization; transition metal ion transport; regulation of RNA biosynthetic process; signal transduction; metabolic process; establishment of localization i…	membrane; microtubule; organelle membrane; cell periphery; cell junction; cytoplasm; macromolecular complex; intracellular part; cell; organelle part; non-membrane-bounded organelle; cytoskeleton; microtubule cytoskeleton; intracellular; cell part; postsynaptic density; synaptic membrane; Golgi apparatus part; membrane-bounded organelle; synapse part; intracellular organelle; intracellular non-me…	nucleoside phosphate binding; hydrolase activity, acting on acid anhydrides; hydrolase activity; protein binding; organic cyclic compound binding; heterocyclic compound binding; cytoskeletal protein binding; pyrophosphatase activity; catalytic activity; ribonucleotide binding; microtubule binding; binding; GTPase activity; purine ribonucleoside binding; lipid binding; anion binding; hydrolase act…	K01528	DNM; dynamin GTPase [EC:3.6.5.5]	hsa05100 Bacterial invasion of epithelial cells - Homo sapiens (human); hsa04666 Fc gamma R-mediated phagocytosis - Homo sapiens (human); hsa04144 Endocytosis - Homo sapiens (human); hsa04961 Endocrine and other factor-regulated calcium reabsorption - Homo sapiens (human); hsa04721 Synaptic vesicle cycle - Homo sapiens (human);	IPR003130; IPR011993; IPR001401; IPR020850; IPR027417; IPR000375; IPR001849;	Dynamin central domain; Pleckstrin homology-like domain; Dynamin, GTPase domain; Pleckstrin homology domain; Dynamin GTPase effector; GTPase effector domain, GED; P-loop containing nucleoside triphosphate hydrolase;
P51148	117	K	Ras-related protein Rab-5C	RAB5C	0.773	0.832		1.939	1.953	1.915	0.398659	0.426011		0.412335			cyto	single organism signaling; regulation of cellular process; regulation of vesicle-mediated transport; cellular component organization; single-organism process; response to stimulus; protein transport; establishment of localization; signal transduction; cell communication; regulation of localization; macromolecule localization; protein localization; cellular process; cellular response to stimulus; …	membrane; endosome membrane; intracellular organelle; cytoplasmic vesicle; organelle membrane; cell periphery; membrane-bounded vesicle; melanosome; cytoplasmic membrane-bounded vesicle; vesicle; cytoplasm; intracellular organelle part; endosomal part; intracellular part; cell; organelle part; plasma membrane; pigment granule; early endosome; intracellular membrane-bounded organelle; organelle; c…	nucleoside phosphate binding; nucleoside binding; ion binding; hydrolase activity, acting on acid anhydrides; hydrolase activity; nucleotide binding; nucleoside-triphosphatase activity; organic cyclic compound binding; heterocyclic compound binding; ribonucleoside binding; pyrophosphatase activity; GDP binding; catalytic activity; ribonucleotide binding; binding; GTPase activity; purine ribonucle…	K07889	RAB5C; Ras-related protein Rab-5C	hsa05152 Tuberculosis - Homo sapiens (human); hsa04144 Endocytosis - Homo sapiens (human); hsa04145 Phagosome - Homo sapiens (human); hsa04962 Vasopressin-regulated water reabsorption - Homo sapiens (human); hsa04014 Ras signaling pathway - Homo sapiens (human); hsa05146 Amoebiasis - Homo sapiens (human);	IPR005225; IPR027417;	Small GTP-binding protein domain; P-loop containing nucleoside triphosphate hydrolase;
P51148	135	K	Ras-related protein Rab-5C	RAB5C	2.236			1.939	1.953	1.915	1.15317			1.15317			cyto	single organism signaling; regulation of cellular process; regulation of vesicle-mediated transport; cellular component organization; single-organism process; response to stimulus; protein transport; establishment of localization; signal transduction; cell communication; regulation of localization; macromolecule localization; protein localization; cellular process; cellular response to stimulus; …	membrane; endosome membrane; intracellular organelle; cytoplasmic vesicle; organelle membrane; cell periphery; membrane-bounded vesicle; melanosome; cytoplasmic membrane-bounded vesicle; vesicle; cytoplasm; intracellular organelle part; endosomal part; intracellular part; cell; organelle part; plasma membrane; pigment granule; early endosome; intracellular membrane-bounded organelle; organelle; c…	nucleoside phosphate binding; nucleoside binding; ion binding; hydrolase activity, acting on acid anhydrides; hydrolase activity; nucleotide binding; nucleoside-triphosphatase activity; organic cyclic compound binding; heterocyclic compound binding; ribonucleoside binding; pyrophosphatase activity; GDP binding; catalytic activity; ribonucleotide binding; binding; GTPase activity; purine ribonucle…	K07889	RAB5C; Ras-related protein Rab-5C	hsa05152 Tuberculosis - Homo sapiens (human); hsa04144 Endocytosis - Homo sapiens (human); hsa04145 Phagosome - Homo sapiens (human); hsa04962 Vasopressin-regulated water reabsorption - Homo sapiens (human); hsa04014 Ras signaling pathway - Homo sapiens (human); hsa05146 Amoebiasis - Homo sapiens (human);	IPR005225; IPR027417;	Small GTP-binding protein domain; P-loop containing nucleoside triphosphate hydrolase;
P51809	125	K	Vesicle-associated membrane protein 7	VAMP7	1.759	1.734	1.783	1.069	1.057	1.081	1.64546	1.64049	1.6494	1.64512	1.48562e-05		pero	leukocyte activation; establishment of protein localization to plasma membrane; single-organism process; vesicle fusion with Golgi apparatus; protein transport; regulation of protein targeting to vacuolar membrane; phagocytosis; eosinophil degranulation; establishment of localization; triglyceride transport; establishment of localization in cell; regulation of localization; Golgi to plasma membra…	transport vesicle membrane; membrane; endoplasmic reticulum; nuclear outer membrane-endoplasmic reticulum membrane network; cytoplasmic vesicle; organelle membrane; cell periphery; membrane-bounded vesicle; cell junction; cytoplasmic membrane-bounded vesicle; vesicle; cytoplasm; cytoplasmic vesicle part; macromolecular complex; intrinsic to membrane; intracellular part; cell; organelle part; lyso…		K08515	VAMP7; vesicle-associated membrane protein 7	hsa04130 SNARE interactions in vesicular transport - Homo sapiens (human);	IPR010908; IPR001388; IPR011012;	Longin-like domain; Longin domain; Synaptobrevin;	SNARE complex;
P51809	137	K	Vesicle-associated membrane protein 7	VAMP7	1.149	1.063	1.337	1.069	1.057	1.081	1.07484	1.00568	1.23682	1.10578	0.324367		pero	leukocyte activation; establishment of protein localization to plasma membrane; single-organism process; vesicle fusion with Golgi apparatus; protein transport; regulation of protein targeting to vacuolar membrane; phagocytosis; eosinophil degranulation; establishment of localization; triglyceride transport; establishment of localization in cell; regulation of localization; Golgi to plasma membra…	transport vesicle membrane; membrane; endoplasmic reticulum; nuclear outer membrane-endoplasmic reticulum membrane network; cytoplasmic vesicle; organelle membrane; cell periphery; membrane-bounded vesicle; cell junction; cytoplasmic membrane-bounded vesicle; vesicle; cytoplasm; cytoplasmic vesicle part; macromolecular complex; intrinsic to membrane; intracellular part; cell; organelle part; lyso…		K08515	VAMP7; vesicle-associated membrane protein 7	hsa04130 SNARE interactions in vesicular transport - Homo sapiens (human);	IPR010908; IPR001388; IPR011012;	Longin-like domain; Longin domain; Synaptobrevin;	SNARE complex;
P53990	38	K	IST1 homolog	IST1			0.602	1.859	1.865	1.925			0.312727	0.312727			cyto	reproduction; cellular component biogenesis; cellular component organization; single-multicellular organism process; virion assembly; viral budding from nuclear membrane; viral infectious cycle; single-organism process; multi-organism cellular process; virus budding from nuclear membrane by viral capsid re-envelopment; abscission; cytokinesis; cellular component assembly; viral process; multicell…	intracellular organelle; extracellular region part; cytoplasmic vesicle; intracellular non-membrane-bounded organelle; membrane-bounded vesicle; cytoskeletal part; cytoplasmic membrane-bounded vesicle; vesicle; cytoplasm; intracellular organelle part; midbody; intracellular part; cytosol; cell; extracellular region; organelle part; non-membrane-bounded organelle; extracellular vesicular exosome; …	protein binding; binding; protein complex binding;				IPR005061;	Domain of unknown function DUF292, eukaryotic;
P53990	48	K	IST1 homolog	IST1		0.384	0.602	1.859	1.865	1.925		0.205898	0.312727	0.259313			cyto	reproduction; cellular component biogenesis; cellular component organization; single-multicellular organism process; virion assembly; viral budding from nuclear membrane; viral infectious cycle; single-organism process; multi-organism cellular process; virus budding from nuclear membrane by viral capsid re-envelopment; abscission; cytokinesis; cellular component assembly; viral process; multicell…	intracellular organelle; extracellular region part; cytoplasmic vesicle; intracellular non-membrane-bounded organelle; membrane-bounded vesicle; cytoskeletal part; cytoplasmic membrane-bounded vesicle; vesicle; cytoplasm; intracellular organelle part; midbody; intracellular part; cytosol; cell; extracellular region; organelle part; non-membrane-bounded organelle; extracellular vesicular exosome; …	protein binding; binding; protein complex binding;				IPR005061;	Domain of unknown function DUF292, eukaryotic;
P53990	151	K	IST1 homolog	IST1	0.891	0.971		1.859	1.865	1.925	0.47929	0.520643		0.499967			cyto	reproduction; cellular component biogenesis; cellular component organization; single-multicellular organism process; virion assembly; viral budding from nuclear membrane; viral infectious cycle; single-organism process; multi-organism cellular process; virus budding from nuclear membrane by viral capsid re-envelopment; abscission; cytokinesis; cellular component assembly; viral process; multicell…	intracellular organelle; extracellular region part; cytoplasmic vesicle; intracellular non-membrane-bounded organelle; membrane-bounded vesicle; cytoskeletal part; cytoplasmic membrane-bounded vesicle; vesicle; cytoplasm; intracellular organelle part; midbody; intracellular part; cytosol; cell; extracellular region; organelle part; non-membrane-bounded organelle; extracellular vesicular exosome; …	protein binding; binding; protein complex binding;				IPR005061;	Domain of unknown function DUF292, eukaryotic;
P60953	128	K	Cell division control protein 42 homolog	CDC42	0.694	0.726	0.681	0.986	1.008	0.981	0.703854	0.720238	0.69419	0.706094	0.00142556		cyto	single organism signaling; cellular component biogenesis; regulation of leukocyte activation; regulation of cell death; regulation of stress-activated MAPK cascade; filopodium assembly; gland development; keratinization; posttranscriptional regulation of gene expression; negative regulation of ERBB signaling pathway; regulation of neuron apoptotic process; positive regulation of biosynthetic proc…	membrane; spindle midzone; cytoplasmic vesicle; organelle membrane; membrane-bounded vesicle; cell periphery; cytoplasmic membrane-bounded vesicle; vesicle; cytoplasm; neuronal cell body; macromolecular complex; intracellular part; cell; organelle part; non-membrane-bounded organelle; mitotic spindle; cytoskeleton; microtubule organizing center; microtubule cytoskeleton; cell part; intracellular;…	nucleoside phosphate binding; protein kinase binding; nucleoside binding; ion binding; hydrolase activity, acting on acid anhydrides; protein binding; hydrolase activity; nucleotide binding; kinase binding; nucleoside-triphosphatase activity; organic cyclic compound binding; heterocyclic compound binding; ribonucleoside binding; pyrophosphatase activity; catalytic activity; ribonucleotide binding…	K04393	CDC42; cell division control protein 42	hsa05120 Epithelial cell signaling in Helicobacter pylori infection - Homo sapiens (human); hsa05100 Bacterial invasion of epithelial cells - Homo sapiens (human); hsa05132 Salmonella infection - Homo sapiens (human); hsa04015 Rap1 signaling pathway - Homo sapiens (human); hsa04722 Neurotrophin signaling pathway - Homo sapiens (human); hsa04530 Tight junction - Homo sapiens (human); hsa05130 Path…	IPR005225; IPR027417;	Small GTP-binding protein domain; P-loop containing nucleoside triphosphate hydrolase;	PAR6-CDC42 complex; APC-IQGAP1-Cdc42 complex;
P60953	163	K	Cell division control protein 42 homolog	CDC42		0.255		0.986	1.008	0.981		0.252976		0.252976			cyto	single organism signaling; cellular component biogenesis; regulation of leukocyte activation; regulation of cell death; regulation of stress-activated MAPK cascade; filopodium assembly; gland development; keratinization; posttranscriptional regulation of gene expression; negative regulation of ERBB signaling pathway; regulation of neuron apoptotic process; positive regulation of biosynthetic proc…	membrane; spindle midzone; cytoplasmic vesicle; organelle membrane; membrane-bounded vesicle; cell periphery; cytoplasmic membrane-bounded vesicle; vesicle; cytoplasm; neuronal cell body; macromolecular complex; intracellular part; cell; organelle part; non-membrane-bounded organelle; mitotic spindle; cytoskeleton; microtubule organizing center; microtubule cytoskeleton; cell part; intracellular;…	nucleoside phosphate binding; protein kinase binding; nucleoside binding; ion binding; hydrolase activity, acting on acid anhydrides; protein binding; hydrolase activity; nucleotide binding; kinase binding; nucleoside-triphosphatase activity; organic cyclic compound binding; heterocyclic compound binding; ribonucleoside binding; pyrophosphatase activity; catalytic activity; ribonucleotide binding…	K04393	CDC42; cell division control protein 42	hsa05120 Epithelial cell signaling in Helicobacter pylori infection - Homo sapiens (human); hsa05100 Bacterial invasion of epithelial cells - Homo sapiens (human); hsa05132 Salmonella infection - Homo sapiens (human); hsa04015 Rap1 signaling pathway - Homo sapiens (human); hsa04722 Neurotrophin signaling pathway - Homo sapiens (human); hsa04530 Tight junction - Homo sapiens (human); hsa05130 Path…	IPR005225; IPR027417;	Small GTP-binding protein domain; P-loop containing nucleoside triphosphate hydrolase;	PAR6-CDC42 complex; APC-IQGAP1-Cdc42 complex;
P61006	3	K	Ras-related protein Rab-8A	RAB8A	0.414		0.396	1.306	1.367	1.275	0.316998		0.310588	0.313793			cyto	single organism signaling; cellular component biogenesis; regulation of biological quality; regulation of signaling; cellular developmental process; neuron development; cilium morphogenesis; neurogenesis; cellular component morphogenesis; single-organism process; protein transport; cilium organization; establishment of localization; signal transduction; regulation of cell communication; establish…	membrane; cytoplasmic vesicle; cell periphery; membrane-bounded vesicle; cytoplasmic membrane-bounded vesicle; vesicle; cytoplasm; neuronal cell body; intracellular part; cell; organelle part; recycling endosome; non-membrane-bounded organelle; cytoskeleton; microtubule organizing center; microtubule cytoskeleton; intracellular; cell part; postsynaptic density; perinuclear region of cytoplasm; en…	small GTPase binding; nucleoside phosphate binding; nucleoside binding; ion binding; protein binding; nucleotide binding; Rab GTPase binding; organic cyclic compound binding; heterocyclic compound binding; ribonucleoside binding; GDP binding; Ras GTPase binding; ribonucleotide binding; binding; purine ribonucleoside binding; anion binding; purine ribonucleotide binding; purine nucleoside binding;…	K07901	RAB8A; Ras-related protein Rab-8A	hsa04972 Pancreatic secretion - Homo sapiens (human); hsa04152 AMPK signaling pathway - Homo sapiens (human);	IPR005225; IPR027417;	Small GTP-binding protein domain; P-loop containing nucleoside triphosphate hydrolase;	HD-RAB8A-OPTN complex;
P61006	138	K	Ras-related protein Rab-8A	RAB8A	0.381	0.42	0.369	1.306	1.367	1.275	0.29173	0.307242	0.289412	0.296128	0.000355324	Down	cyto	single organism signaling; cellular component biogenesis; regulation of biological quality; regulation of signaling; cellular developmental process; neuron development; cilium morphogenesis; neurogenesis; cellular component morphogenesis; single-organism process; protein transport; cilium organization; establishment of localization; signal transduction; regulation of cell communication; establish…	membrane; cytoplasmic vesicle; cell periphery; membrane-bounded vesicle; cytoplasmic membrane-bounded vesicle; vesicle; cytoplasm; neuronal cell body; intracellular part; cell; organelle part; recycling endosome; non-membrane-bounded organelle; cytoskeleton; microtubule organizing center; microtubule cytoskeleton; intracellular; cell part; postsynaptic density; perinuclear region of cytoplasm; en…	small GTPase binding; nucleoside phosphate binding; nucleoside binding; ion binding; protein binding; nucleotide binding; Rab GTPase binding; organic cyclic compound binding; heterocyclic compound binding; ribonucleoside binding; GDP binding; Ras GTPase binding; ribonucleotide binding; binding; purine ribonucleoside binding; anion binding; purine ribonucleotide binding; purine nucleoside binding;…	K07901	RAB8A; Ras-related protein Rab-8A	hsa04972 Pancreatic secretion - Homo sapiens (human); hsa04152 AMPK signaling pathway - Homo sapiens (human);	IPR005225; IPR027417;	Small GTP-binding protein domain; P-loop containing nucleoside triphosphate hydrolase;	HD-RAB8A-OPTN complex;
P61020	116	K	Ras-related protein Rab-5B	RAB5B		0.508		1.441	1.526	1.409		0.332896		0.332896			mito	single organism signaling; regulation of cellular process; regulation of vesicle-mediated transport; cellular component organization; single-organism process; response to stimulus; protein transport; establishment of localization; signal transduction; cell communication; regulation of localization; macromolecule localization; protein localization; cellular process; cellular response to stimulus; …	membrane; endosome membrane; intracellular organelle; cytoplasmic vesicle; organelle membrane; cell periphery; membrane-bounded vesicle; melanosome; cytoplasmic membrane-bounded vesicle; vesicle; cytoplasm; intracellular organelle part; endosomal part; intracellular part; cell; organelle part; plasma membrane; pigment granule; early endosome; intracellular membrane-bounded organelle; organelle; c…	nucleoside phosphate binding; GTP-dependent protein binding; nucleoside binding; ion binding; hydrolase activity, acting on acid anhydrides; hydrolase activity; protein binding; nucleotide binding; nucleoside-triphosphatase activity; organic cyclic compound binding; heterocyclic compound binding; ribonucleoside binding; pyrophosphatase activity; GDP binding; catalytic activity; ribonucleotide bin…	K07888	RAB5B; Ras-related protein Rab-5B	hsa05152 Tuberculosis - Homo sapiens (human); hsa04144 Endocytosis - Homo sapiens (human); hsa04145 Phagosome - Homo sapiens (human); hsa04962 Vasopressin-regulated water reabsorption - Homo sapiens (human); hsa04014 Ras signaling pathway - Homo sapiens (human); hsa05146 Amoebiasis - Homo sapiens (human);	IPR005225; IPR027417;	Small GTP-binding protein domain; P-loop containing nucleoside triphosphate hydrolase;
P61026	102	K	Ras-related protein Rab-10	RAB10		0.367	0.242	1.132	1.055	1.257		0.347867	0.192522	0.270195			cyto	single organism signaling; morphogenesis of a polarized epithelium; somatic stem cell division; cellular developmental process; neuron development; establishment of protein localization to plasma membrane; neurogenesis; cellular component morphogenesis; single-organism process; protein transport; establishment of localization; neural precursor cell proliferation; signal transduction; tissue morph…	membrane; endoplasmic reticulum; nuclear outer membrane-endoplasmic reticulum membrane network; cytoplasmic vesicle; organelle membrane; membrane-bounded vesicle; cytoplasmic membrane-bounded vesicle; vesicle; cytoplasm; cytoplasmic vesicle part; recycling endosome membrane; intracellular part; cell; organelle part; recycling endosome; intracellular; membrane part; cell part; phagocytic vesicle m…	nucleoside phosphate binding; nucleoside binding; ion binding; nucleotide binding; organic cyclic compound binding; heterocyclic compound binding; ribonucleoside binding; GDP binding; ribonucleotide binding; binding; purine ribonucleoside binding; anion binding; purine ribonucleotide binding; purine nucleoside binding; guanyl ribonucleotide binding; guanyl nucleotide binding; GTP binding; purine …	K07903	RAB10; Ras-related protein Rab-10	hsa04152 AMPK signaling pathway - Homo sapiens (human);	IPR005225; IPR027417;	Small GTP-binding protein domain; P-loop containing nucleoside triphosphate hydrolase;
P61160	46	K	Actin-related protein 2	ACTR2	0.304	0.349	0.312	1.039	1.04	1.046	0.292589	0.335577	0.298279	0.308815	0.00198228	Down	cyto	single-organism cellular process; cellular component movement; single-organism process; cellular process;	intracellular organelle; cell projection; intracellular non-membrane-bounded organelle; cytoskeletal part; cytoplasm; intracellular organelle part; macromolecular complex; intracellular part; cell; actin cytoskeleton; organelle part; non-membrane-bounded organelle; organelle; cytoskeleton; Arp2/3 protein complex; cell part; intracellular; protein complex;	ATP binding; nucleoside phosphate binding; nucleoside binding; ion binding; nucleotide binding; organic cyclic compound binding; heterocyclic compound binding; ribonucleoside binding; ribonucleotide binding; binding; purine ribonucleoside binding; anion binding; purine ribonucleotide binding; adenyl ribonucleotide binding; purine nucleoside binding; adenyl nucleotide binding; purine nucleotide bi…	K17260					Arp2/3 protein complex;
P61160	118	K	Actin-related protein 2	ACTR2		0.474		1.039	1.04	1.046		0.455769		0.455769			cyto	single-organism cellular process; cellular component movement; single-organism process; cellular process;	intracellular organelle; cell projection; intracellular non-membrane-bounded organelle; cytoskeletal part; cytoplasm; intracellular organelle part; macromolecular complex; intracellular part; cell; actin cytoskeleton; organelle part; non-membrane-bounded organelle; organelle; cytoskeleton; Arp2/3 protein complex; cell part; intracellular; protein complex;	ATP binding; nucleoside phosphate binding; nucleoside binding; ion binding; nucleotide binding; organic cyclic compound binding; heterocyclic compound binding; ribonucleoside binding; ribonucleotide binding; binding; purine ribonucleoside binding; anion binding; purine ribonucleotide binding; adenyl ribonucleotide binding; purine nucleoside binding; adenyl nucleotide binding; purine nucleotide bi…	K17260					Arp2/3 protein complex;
P61160	331	K	Actin-related protein 2	ACTR2	0.487			1.039	1.04	1.046	0.46872			0.46872			cyto	single-organism cellular process; cellular component movement; single-organism process; cellular process;	intracellular organelle; cell projection; intracellular non-membrane-bounded organelle; cytoskeletal part; cytoplasm; intracellular organelle part; macromolecular complex; intracellular part; cell; actin cytoskeleton; organelle part; non-membrane-bounded organelle; organelle; cytoskeleton; Arp2/3 protein complex; cell part; intracellular; protein complex;	ATP binding; nucleoside phosphate binding; nucleoside binding; ion binding; nucleotide binding; organic cyclic compound binding; heterocyclic compound binding; ribonucleoside binding; ribonucleotide binding; binding; purine ribonucleoside binding; anion binding; purine ribonucleotide binding; adenyl ribonucleotide binding; purine nucleoside binding; adenyl nucleotide binding; purine nucleotide bi…	K17260					Arp2/3 protein complex;
P61421	343	K	V-type proton ATPase subunit d 1	ATP6V0D1	1.158	1.029	1.048	1.776	1.692	1.624	0.652027	0.608156	0.64532	0.635168	0.00340475		cysk	single organism signaling; regulation of biological quality; positive regulation of cellular protein metabolic process; cell surface receptor signaling pathway; brain development; energy coupled proton transmembrane transport, against electrochemical gradient; protein transport; transition metal ion transport; response to topologically incorrect protein; positive regulation of molecular function;…	proton-transporting V-type ATPase, V0 domain; membrane; apical plasma membrane; cytoplasmic vesicle; organelle membrane; membrane-bounded vesicle; cell periphery; cytoplasmic membrane-bounded vesicle; vesicle; cytoplasm; cytoplasmic vesicle part; macromolecular complex; intracellular part; proton-transporting V-type ATPase complex; cell; organelle part; axon terminus; early endosome; clathrin-coa…	active transmembrane transporter activity; ATPase activity, coupled to transmembrane movement of ions; ion transmembrane transporter activity; primary active transmembrane transporter activity; hydrolase activity, acting on acid anhydrides; substrate-specific transporter activity; hydrolase activity; monovalent inorganic cation transmembrane transporter activity; nucleoside-triphosphatase activit…	K02146	ATPeV0D; V-type H+-transporting ATPase subunit d	hsa05120 Epithelial cell signaling in Helicobacter pylori infection - Homo sapiens (human); hsa04142 Lysosome - Homo sapiens (human); hsa04966 Collecting duct acid secretion - Homo sapiens (human); hsa05152 Tuberculosis - Homo sapiens (human); hsa05323 Rheumatoid arthritis - Homo sapiens (human); hsa01100 Metabolic pathways - Homo sapiens (human); hsa00190 Oxidative phosphorylation - Homo sapiens…
P61586	135	K	Transforming protein RhoA	RHOA	0.756		0.737	1.244	1.187	1.267	0.607717		0.581689	0.594703			cyto	cellular component biogenesis; single organism signaling; developmental maturation; regulation of cell death; posttranscriptional regulation of gene expression; positive regulation of biosynthetic process; regulation of neuron apoptotic process; regulation of cell cycle process; positive regulation of growth; regulation of cell growth; macromolecular complex assembly; positive regulation of molec…	membrane; cell cortex; cell periphery; cell junction; ruffle membrane; cytoplasm; intracellular part; cell-cell junction; cell; cell division site part; non-membrane-bounded organelle; cytoskeleton; leading edge membrane; membrane part; cell part; intracellular; lamellipodium; neuron projection; cleavage furrow; membrane-bounded organelle; neuron part; intracellular organelle; cell leading edge; …	nucleoside phosphate binding; nucleoside binding; ion binding; hydrolase activity, acting on acid anhydrides; hydrolase activity; nucleotide binding; nucleoside-triphosphatase activity; organic cyclic compound binding; heterocyclic compound binding; ribonucleoside binding; pyrophosphatase activity; catalytic activity; ribonucleotide binding; binding; GTPase activity; purine ribonucleoside binding…	K04513	RHOA; Ras homolog gene family, member A	hsa04921 Oxytocin signaling pathway - Homo sapiens (human); hsa05100 Bacterial invasion of epithelial cells - Homo sapiens (human); hsa05152 Tuberculosis - Homo sapiens (human); hsa04015 Rap1 signaling pathway - Homo sapiens (human); hsa04722 Neurotrophin signaling pathway - Homo sapiens (human); hsa04530 Tight junction - Homo sapiens (human); hsa05130 Pathogenic Escherichia coli infection - Homo…	IPR005225; IPR027417;	Small GTP-binding protein domain; P-loop containing nucleoside triphosphate hydrolase;	MRIP-MBS-RHOA complex; RHOA-IP3R-TRPC1 complex; MRIP-RHOA complex; GNAQ-GEFT-RHOA complex;
P62993	109	K	Growth factor receptor-bound protein 2	GRB2	0.973	1.245		1.88	1.801	1.803	0.517553	0.691283		0.604418			cyto	cellular component biogenesis; single organism signaling; regulation of leukocyte activation; blood coagulation; regulation of biological quality; cell surface receptor signaling pathway; negative regulation of ERBB signaling pathway; chordate embryonic development; embryonic placenta development; cellular component morphogenesis; regulation of actin filament length; cellular metabolic process; r…	membrane; intracellular organelle; organelle membrane; Grb2-EGFR complex; membrane-bounded vesicle; cell periphery; vesicle; intracellular organelle part; cytoplasm; vesicle membrane; macromolecular complex; intracellular part; COP9 signalosome; cytosol; cell; organelle part; plasma membrane; intracellular membrane-bounded organelle; organelle; nucleus; plasma membrane part; membrane part; intrac…	SH3/SH2 adaptor activity; binding, bridging; protein binding; protein domain specific binding; protein binding, bridging; signaling adaptor activity; SH3 domain binding; binding;	K04364	GRB2; growth factor receptor-binding protein 2	hsa04650 Natural killer cell mediated cytotoxicity - Homo sapiens (human); hsa05221 Acute myeloid leukemia - Homo sapiens (human); hsa04662 B cell receptor signaling pathway - Homo sapiens (human); hsa05220 Chronic myeloid leukemia - Homo sapiens (human); hsa04014 Ras signaling pathway - Homo sapiens (human); hsa05205 Proteoglycans in cancer - Homo sapiens (human); hsa05206 MicroRNAs in cancer - …	IPR000980; IPR001452;	SH3 domain; SH2 domain;	EGFR-CBL-GRB2 complex; Grb2-Sos complex, Fc receptor gamma-R1 stimulated; SLP-76-Cbl-Grb2-Shc complex, Fc receptor gamma-R1 stimulated; LAT-GRB2 complex, Fyn-mLckor Syk kinase activated; CIN85 complex; BCR-ABL-GRB2 complex; GRB2-SHP-2 complex, PDGF stimulated; LAT-PLC-gamma-1-p85-GRB2-SOS signaling complex, C305 activated; SHC-GRB2 complex; BCR-ABL-GRB2-SOS1 complex; Sos1-Grb2 complex; ITGA6-ITGB…
P63010	5	K	AP-2 complex subunit beta	AP2B1		0.59	0.683	1.022	1.059	1.069		0.557129	0.638915	0.598022			plas	single organism signaling; cellular component biogenesis; cell surface receptor signaling pathway; negative regulation of ERBB signaling pathway; cellular component morphogenesis; regulation of defense response; neurological system process; protein transport; response to external stimulus; regulation of defense response to virus by virus; macromolecular complex assembly; ERBB signaling pathway; r…	membrane; AP-type membrane coat adaptor complex; organelle membrane; cytoplasmic vesicle; clathrin-coated endocytic vesicle; cell periphery; membrane-bounded vesicle; cytoplasmic membrane-bounded vesicle; vesicle; cytoplasm; clathrin-coated endocytic vesicle membrane; cytoplasmic vesicle part; macromolecular complex; intracellular part; cell; organelle part; coated vesicle membrane; clathrin-coat…	substrate-specific transporter activity; protein transporter activity; transporter activity;	K11825	AP2B1; AP-2 complex subunit beta-1	hsa05016 Huntington's disease - Homo sapiens (human); hsa04144 Endocytosis - Homo sapiens (human); hsa04961 Endocrine and other factor-regulated calcium reabsorption - Homo sapiens (human); hsa04721 Synaptic vesicle cycle - Homo sapiens (human);	IPR008152; IPR011989; IPR002553; IPR013037; IPR015151; IPR012295; IPR016024; IPR009028; IPR013041;	Beta-adaptin appendage, C-terminal subdomain; Armadillo-type fold; Clathrin adaptor, alpha/beta/gamma-adaptin, appendage, Ig-like subdomain; Clathrin/coatomer adaptor, adaptin-like, N-terminal; Coatomer/calthrin adaptor appendage, C-terminal subdomain; Clathrin adaptor, beta-adaptin, appendage, Ig-like subdomain; Armadillo-like helical; Beta2-adaptin/TBP, C-terminal domain; Coatomer/clathrin adap…	AP2 adaptor complex;
P63010	12	K	AP-2 complex subunit beta	AP2B1	0.646	0.685	0.816	1.022	1.059	1.069	0.632094	0.646837	0.76333	0.680754	0.033397		plas	single organism signaling; cellular component biogenesis; cell surface receptor signaling pathway; negative regulation of ERBB signaling pathway; cellular component morphogenesis; regulation of defense response; neurological system process; protein transport; response to external stimulus; regulation of defense response to virus by virus; macromolecular complex assembly; ERBB signaling pathway; r…	membrane; AP-type membrane coat adaptor complex; organelle membrane; cytoplasmic vesicle; clathrin-coated endocytic vesicle; cell periphery; membrane-bounded vesicle; cytoplasmic membrane-bounded vesicle; vesicle; cytoplasm; clathrin-coated endocytic vesicle membrane; cytoplasmic vesicle part; macromolecular complex; intracellular part; cell; organelle part; coated vesicle membrane; clathrin-coat…	substrate-specific transporter activity; protein transporter activity; transporter activity;	K11825	AP2B1; AP-2 complex subunit beta-1	hsa05016 Huntington's disease - Homo sapiens (human); hsa04144 Endocytosis - Homo sapiens (human); hsa04961 Endocrine and other factor-regulated calcium reabsorption - Homo sapiens (human); hsa04721 Synaptic vesicle cycle - Homo sapiens (human);	IPR008152; IPR011989; IPR002553; IPR013037; IPR015151; IPR012295; IPR016024; IPR009028; IPR013041;	Beta-adaptin appendage, C-terminal subdomain; Armadillo-type fold; Clathrin adaptor, alpha/beta/gamma-adaptin, appendage, Ig-like subdomain; Clathrin/coatomer adaptor, adaptin-like, N-terminal; Coatomer/calthrin adaptor appendage, C-terminal subdomain; Clathrin adaptor, beta-adaptin, appendage, Ig-like subdomain; Armadillo-like helical; Beta2-adaptin/TBP, C-terminal domain; Coatomer/clathrin adap…	AP2 adaptor complex;
P63010	117	K	AP-2 complex subunit beta	AP2B1	1.062	0.93	0.895	1.022	1.059	1.069	1.03914	0.878187	0.837231	0.918186	0.379832		plas	single organism signaling; cellular component biogenesis; cell surface receptor signaling pathway; negative regulation of ERBB signaling pathway; cellular component morphogenesis; regulation of defense response; neurological system process; protein transport; response to external stimulus; regulation of defense response to virus by virus; macromolecular complex assembly; ERBB signaling pathway; r…	membrane; AP-type membrane coat adaptor complex; organelle membrane; cytoplasmic vesicle; clathrin-coated endocytic vesicle; cell periphery; membrane-bounded vesicle; cytoplasmic membrane-bounded vesicle; vesicle; cytoplasm; clathrin-coated endocytic vesicle membrane; cytoplasmic vesicle part; macromolecular complex; intracellular part; cell; organelle part; coated vesicle membrane; clathrin-coat…	substrate-specific transporter activity; protein transporter activity; transporter activity;	K11825	AP2B1; AP-2 complex subunit beta-1	hsa05016 Huntington's disease - Homo sapiens (human); hsa04144 Endocytosis - Homo sapiens (human); hsa04961 Endocrine and other factor-regulated calcium reabsorption - Homo sapiens (human); hsa04721 Synaptic vesicle cycle - Homo sapiens (human);	IPR008152; IPR011989; IPR002553; IPR013037; IPR015151; IPR012295; IPR016024; IPR009028; IPR013041;	Beta-adaptin appendage, C-terminal subdomain; Armadillo-type fold; Clathrin adaptor, alpha/beta/gamma-adaptin, appendage, Ig-like subdomain; Clathrin/coatomer adaptor, adaptin-like, N-terminal; Coatomer/calthrin adaptor appendage, C-terminal subdomain; Clathrin adaptor, beta-adaptin, appendage, Ig-like subdomain; Armadillo-like helical; Beta2-adaptin/TBP, C-terminal domain; Coatomer/clathrin adap…	AP2 adaptor complex;
P63010	131	K	AP-2 complex subunit beta	AP2B1	0.587	0.671	0.757	1.022	1.059	1.069	0.574364	0.633617	0.708138	0.638706	0.0258237		plas	single organism signaling; cellular component biogenesis; cell surface receptor signaling pathway; negative regulation of ERBB signaling pathway; cellular component morphogenesis; regulation of defense response; neurological system process; protein transport; response to external stimulus; regulation of defense response to virus by virus; macromolecular complex assembly; ERBB signaling pathway; r…	membrane; AP-type membrane coat adaptor complex; organelle membrane; cytoplasmic vesicle; clathrin-coated endocytic vesicle; cell periphery; membrane-bounded vesicle; cytoplasmic membrane-bounded vesicle; vesicle; cytoplasm; clathrin-coated endocytic vesicle membrane; cytoplasmic vesicle part; macromolecular complex; intracellular part; cell; organelle part; coated vesicle membrane; clathrin-coat…	substrate-specific transporter activity; protein transporter activity; transporter activity;	K11825	AP2B1; AP-2 complex subunit beta-1	hsa05016 Huntington's disease - Homo sapiens (human); hsa04144 Endocytosis - Homo sapiens (human); hsa04961 Endocrine and other factor-regulated calcium reabsorption - Homo sapiens (human); hsa04721 Synaptic vesicle cycle - Homo sapiens (human);	IPR008152; IPR011989; IPR002553; IPR013037; IPR015151; IPR012295; IPR016024; IPR009028; IPR013041;	Beta-adaptin appendage, C-terminal subdomain; Armadillo-type fold; Clathrin adaptor, alpha/beta/gamma-adaptin, appendage, Ig-like subdomain; Clathrin/coatomer adaptor, adaptin-like, N-terminal; Coatomer/calthrin adaptor appendage, C-terminal subdomain; Clathrin adaptor, beta-adaptin, appendage, Ig-like subdomain; Armadillo-like helical; Beta2-adaptin/TBP, C-terminal domain; Coatomer/clathrin adap…	AP2 adaptor complex;
P63010	719	K	AP-2 complex subunit beta	AP2B1			1.024	1.022	1.059	1.069			0.957905	0.957905			plas	single organism signaling; cellular component biogenesis; cell surface receptor signaling pathway; negative regulation of ERBB signaling pathway; cellular component morphogenesis; regulation of defense response; neurological system process; protein transport; response to external stimulus; regulation of defense response to virus by virus; macromolecular complex assembly; ERBB signaling pathway; r…	membrane; AP-type membrane coat adaptor complex; organelle membrane; cytoplasmic vesicle; clathrin-coated endocytic vesicle; cell periphery; membrane-bounded vesicle; cytoplasmic membrane-bounded vesicle; vesicle; cytoplasm; clathrin-coated endocytic vesicle membrane; cytoplasmic vesicle part; macromolecular complex; intracellular part; cell; organelle part; coated vesicle membrane; clathrin-coat…	substrate-specific transporter activity; protein transporter activity; transporter activity;	K11825	AP2B1; AP-2 complex subunit beta-1	hsa05016 Huntington's disease - Homo sapiens (human); hsa04144 Endocytosis - Homo sapiens (human); hsa04961 Endocrine and other factor-regulated calcium reabsorption - Homo sapiens (human); hsa04721 Synaptic vesicle cycle - Homo sapiens (human);	IPR008152; IPR011989; IPR002553; IPR013037; IPR015151; IPR012295; IPR016024; IPR009028; IPR013041;	Beta-adaptin appendage, C-terminal subdomain; Armadillo-type fold; Clathrin adaptor, alpha/beta/gamma-adaptin, appendage, Ig-like subdomain; Clathrin/coatomer adaptor, adaptin-like, N-terminal; Coatomer/calthrin adaptor appendage, C-terminal subdomain; Clathrin adaptor, beta-adaptin, appendage, Ig-like subdomain; Armadillo-like helical; Beta2-adaptin/TBP, C-terminal domain; Coatomer/clathrin adap…	AP2 adaptor complex;
P63244	106	K	Guanine nucleotide-binding protein subunit beta-2-like 1	GNB2L1	0.547	0.586	0.585	0.814	0.855	0.845	0.67199	0.68538	0.692308	0.683226	0.00078992		cyto_nucl	regulation of vesicle-mediated transport; regulation of biological quality; positive regulation of cell migration; regulation of cell death; positive regulation of cellular protein metabolic process; regulation of protein kinase B signaling cascade; positive regulation of proteasomal ubiquitin-dependent protein catabolic process; posttranscriptional regulation of gene expression; regulation of pr…	membrane; dendrite; cell periphery; small ribosomal subunit; cytoplasm; neuronal cell body; macromolecular complex; intracellular part; cell; organelle part; non-membrane-bounded organelle; cytoskeleton; ribosomal subunit; membrane part; intracellular; cell part; phagocytic cup; perinuclear region of cytoplasm; neuron projection; membrane-bounded organelle; neuron part; intracellular organelle; r…	protein tyrosine kinase inhibitor activity; ion channel inhibitor activity; receptor binding; protein kinase binding; peptidase regulator activity; cysteine-type endopeptidase regulator activity involved in apoptotic process; peptidase activator activity; protein kinase inhibitor activity; protein binding; protein kinase regulator activity; kinase regulator activity; enzyme inhibitor activity; ki…	K14753	RACK1; guanine nucleotide-binding protein subunit beta-2-like 1 protein	hsa05162 Measles - Homo sapiens (human);	IPR017986; IPR015943;	WD40/YVTN repeat-like-containing domain; WD40-repeat-containing domain;	G protein complex;
P63244	183	K	Guanine nucleotide-binding protein subunit beta-2-like 1	GNB2L1	0.498	0.457	0.447	0.814	0.855	0.845	0.611794	0.534503	0.528994	0.55843	0.00948521		cyto_nucl	regulation of vesicle-mediated transport; regulation of biological quality; positive regulation of cell migration; regulation of cell death; positive regulation of cellular protein metabolic process; regulation of protein kinase B signaling cascade; positive regulation of proteasomal ubiquitin-dependent protein catabolic process; posttranscriptional regulation of gene expression; regulation of pr…	membrane; dendrite; cell periphery; small ribosomal subunit; cytoplasm; neuronal cell body; macromolecular complex; intracellular part; cell; organelle part; non-membrane-bounded organelle; cytoskeleton; ribosomal subunit; membrane part; intracellular; cell part; phagocytic cup; perinuclear region of cytoplasm; neuron projection; membrane-bounded organelle; neuron part; intracellular organelle; r…	protein tyrosine kinase inhibitor activity; ion channel inhibitor activity; receptor binding; protein kinase binding; peptidase regulator activity; cysteine-type endopeptidase regulator activity involved in apoptotic process; peptidase activator activity; protein kinase inhibitor activity; protein binding; protein kinase regulator activity; kinase regulator activity; enzyme inhibitor activity; ki…	K14753	RACK1; guanine nucleotide-binding protein subunit beta-2-like 1 protein	hsa05162 Measles - Homo sapiens (human);	IPR017986; IPR015943;	WD40/YVTN repeat-like-containing domain; WD40-repeat-containing domain;	G protein complex;
Q00610	86	K	Clathrin heavy chain 1	CLTC	1.158	1.011		1.109	1.102	1.132	1.04418	0.917423		0.980803			cyto	single organism signaling; receptor internalization; neurotrophin TRK receptor signaling pathway; negative regulation of signal transduction; cell surface receptor signaling pathway; negative regulation of ERBB signaling pathway; regulation of signaling; mitosis; cellular developmental process; neuron development; single-organism process; cellular component morphogenesis; neurogenesis; cellular r…	membrane; extracellular region part; clathrin-coated endocytic vesicle; organelle membrane; membrane-bounded vesicle; cytoplasm; cytoplasmic vesicle part; macromolecular complex; trans-Golgi network membrane; cell; organelle part; non-membrane-bounded organelle; extracellular vesicular exosome; clathrin-coated vesicle; intracellular; trans-Golgi network transport vesicle membrane; membrane-bounde…	structural molecule activity;	K04646	CLTC; clathrin heavy chain	hsa04142 Lysosome - Homo sapiens (human); hsa05100 Bacterial invasion of epithelial cells - Homo sapiens (human); hsa05016 Huntington's disease - Homo sapiens (human); hsa04144 Endocytosis - Homo sapiens (human); hsa04961 Endocrine and other factor-regulated calcium reabsorption - Homo sapiens (human); hsa04721 Synaptic vesicle cycle - Homo sapiens (human);	IPR016025; IPR015348; IPR011990; IPR016024; IPR001473;	Clathrin, heavy chain, linker, core motif; Armadillo-type fold; Tetratricopeptide-like helical; Clathrin, heavy chain, linker/propeller domain; Clathrin, heavy chain, propeller, N-terminal;	Profilin 1 complex;
Q00610	96	K	Clathrin heavy chain 1	CLTC	1.765	1.776	1.774	1.109	1.102	1.132	1.59152	1.61162	1.56714	1.59009	0.000456582		cyto	single organism signaling; receptor internalization; neurotrophin TRK receptor signaling pathway; negative regulation of signal transduction; cell surface receptor signaling pathway; negative regulation of ERBB signaling pathway; regulation of signaling; mitosis; cellular developmental process; neuron development; single-organism process; cellular component morphogenesis; neurogenesis; cellular r…	membrane; extracellular region part; clathrin-coated endocytic vesicle; organelle membrane; membrane-bounded vesicle; cytoplasm; cytoplasmic vesicle part; macromolecular complex; trans-Golgi network membrane; cell; organelle part; non-membrane-bounded organelle; extracellular vesicular exosome; clathrin-coated vesicle; intracellular; trans-Golgi network transport vesicle membrane; membrane-bounde…	structural molecule activity;	K04646	CLTC; clathrin heavy chain	hsa04142 Lysosome - Homo sapiens (human); hsa05100 Bacterial invasion of epithelial cells - Homo sapiens (human); hsa05016 Huntington's disease - Homo sapiens (human); hsa04144 Endocytosis - Homo sapiens (human); hsa04961 Endocrine and other factor-regulated calcium reabsorption - Homo sapiens (human); hsa04721 Synaptic vesicle cycle - Homo sapiens (human);	IPR016025; IPR015348; IPR011990; IPR016024; IPR001473;	Clathrin, heavy chain, linker, core motif; Armadillo-type fold; Tetratricopeptide-like helical; Clathrin, heavy chain, linker/propeller domain; Clathrin, heavy chain, propeller, N-terminal;	Profilin 1 complex;
Q00610	189	K	Clathrin heavy chain 1	CLTC	2.007	1.333	1.863	1.109	1.102	1.132	1.80974	1.20962	1.64576	1.55504	0.103061		cyto	single organism signaling; receptor internalization; neurotrophin TRK receptor signaling pathway; negative regulation of signal transduction; cell surface receptor signaling pathway; negative regulation of ERBB signaling pathway; regulation of signaling; mitosis; cellular developmental process; neuron development; single-organism process; cellular component morphogenesis; neurogenesis; cellular r…	membrane; extracellular region part; clathrin-coated endocytic vesicle; organelle membrane; membrane-bounded vesicle; cytoplasm; cytoplasmic vesicle part; macromolecular complex; trans-Golgi network membrane; cell; organelle part; non-membrane-bounded organelle; extracellular vesicular exosome; clathrin-coated vesicle; intracellular; trans-Golgi network transport vesicle membrane; membrane-bounde…	structural molecule activity;	K04646	CLTC; clathrin heavy chain	hsa04142 Lysosome - Homo sapiens (human); hsa05100 Bacterial invasion of epithelial cells - Homo sapiens (human); hsa05016 Huntington's disease - Homo sapiens (human); hsa04144 Endocytosis - Homo sapiens (human); hsa04961 Endocrine and other factor-regulated calcium reabsorption - Homo sapiens (human); hsa04721 Synaptic vesicle cycle - Homo sapiens (human);	IPR016025; IPR015348; IPR011990; IPR016024; IPR001473;	Clathrin, heavy chain, linker, core motif; Armadillo-type fold; Tetratricopeptide-like helical; Clathrin, heavy chain, linker/propeller domain; Clathrin, heavy chain, propeller, N-terminal;	Profilin 1 complex;
Q00610	453	K	Clathrin heavy chain 1	CLTC	2.159			1.109	1.102	1.132	1.9468			1.9468			cyto	single organism signaling; receptor internalization; neurotrophin TRK receptor signaling pathway; negative regulation of signal transduction; cell surface receptor signaling pathway; negative regulation of ERBB signaling pathway; regulation of signaling; mitosis; cellular developmental process; neuron development; single-organism process; cellular component morphogenesis; neurogenesis; cellular r…	membrane; extracellular region part; clathrin-coated endocytic vesicle; organelle membrane; membrane-bounded vesicle; cytoplasm; cytoplasmic vesicle part; macromolecular complex; trans-Golgi network membrane; cell; organelle part; non-membrane-bounded organelle; extracellular vesicular exosome; clathrin-coated vesicle; intracellular; trans-Golgi network transport vesicle membrane; membrane-bounde…	structural molecule activity;	K04646	CLTC; clathrin heavy chain	hsa04142 Lysosome - Homo sapiens (human); hsa05100 Bacterial invasion of epithelial cells - Homo sapiens (human); hsa05016 Huntington's disease - Homo sapiens (human); hsa04144 Endocytosis - Homo sapiens (human); hsa04961 Endocrine and other factor-regulated calcium reabsorption - Homo sapiens (human); hsa04721 Synaptic vesicle cycle - Homo sapiens (human);	IPR016025; IPR015348; IPR011990; IPR016024; IPR001473;	Clathrin, heavy chain, linker, core motif; Armadillo-type fold; Tetratricopeptide-like helical; Clathrin, heavy chain, linker/propeller domain; Clathrin, heavy chain, propeller, N-terminal;	Profilin 1 complex;
Q00610	619	K	Clathrin heavy chain 1	CLTC	0.777	0.776	0.79	1.109	1.102	1.132	0.700631	0.704174	0.69788	0.700895	8.01787e-05		cyto	single organism signaling; receptor internalization; neurotrophin TRK receptor signaling pathway; negative regulation of signal transduction; cell surface receptor signaling pathway; negative regulation of ERBB signaling pathway; regulation of signaling; mitosis; cellular developmental process; neuron development; single-organism process; cellular component morphogenesis; neurogenesis; cellular r…	membrane; extracellular region part; clathrin-coated endocytic vesicle; organelle membrane; membrane-bounded vesicle; cytoplasm; cytoplasmic vesicle part; macromolecular complex; trans-Golgi network membrane; cell; organelle part; non-membrane-bounded organelle; extracellular vesicular exosome; clathrin-coated vesicle; intracellular; trans-Golgi network transport vesicle membrane; membrane-bounde…	structural molecule activity;	K04646	CLTC; clathrin heavy chain	hsa04142 Lysosome - Homo sapiens (human); hsa05100 Bacterial invasion of epithelial cells - Homo sapiens (human); hsa05016 Huntington's disease - Homo sapiens (human); hsa04144 Endocytosis - Homo sapiens (human); hsa04961 Endocrine and other factor-regulated calcium reabsorption - Homo sapiens (human); hsa04721 Synaptic vesicle cycle - Homo sapiens (human);	IPR016025; IPR015348; IPR011990; IPR016024; IPR001473;	Clathrin, heavy chain, linker, core motif; Armadillo-type fold; Tetratricopeptide-like helical; Clathrin, heavy chain, linker/propeller domain; Clathrin, heavy chain, propeller, N-terminal;	Profilin 1 complex;
Q00610	1441	K	Clathrin heavy chain 1	CLTC	0.433	0.346	0.364	1.109	1.102	1.132	0.390442	0.313975	0.321555	0.34199	0.0060954	Down	cyto	single organism signaling; receptor internalization; neurotrophin TRK receptor signaling pathway; negative regulation of signal transduction; cell surface receptor signaling pathway; negative regulation of ERBB signaling pathway; regulation of signaling; mitosis; cellular developmental process; neuron development; single-organism process; cellular component morphogenesis; neurogenesis; cellular r…	membrane; extracellular region part; clathrin-coated endocytic vesicle; organelle membrane; membrane-bounded vesicle; cytoplasm; cytoplasmic vesicle part; macromolecular complex; trans-Golgi network membrane; cell; organelle part; non-membrane-bounded organelle; extracellular vesicular exosome; clathrin-coated vesicle; intracellular; trans-Golgi network transport vesicle membrane; membrane-bounde…	structural molecule activity;	K04646	CLTC; clathrin heavy chain	hsa04142 Lysosome - Homo sapiens (human); hsa05100 Bacterial invasion of epithelial cells - Homo sapiens (human); hsa05016 Huntington's disease - Homo sapiens (human); hsa04144 Endocytosis - Homo sapiens (human); hsa04961 Endocrine and other factor-regulated calcium reabsorption - Homo sapiens (human); hsa04721 Synaptic vesicle cycle - Homo sapiens (human);	IPR016025; IPR015348; IPR011990; IPR016024; IPR001473;	Clathrin, heavy chain, linker, core motif; Armadillo-type fold; Tetratricopeptide-like helical; Clathrin, heavy chain, linker/propeller domain; Clathrin, heavy chain, propeller, N-terminal;	Profilin 1 complex;
Q00610	1535	K	Clathrin heavy chain 1	CLTC	0.774	0.935		1.109	1.102	1.132	0.697926	0.848457		0.773192			cyto	single organism signaling; receptor internalization; neurotrophin TRK receptor signaling pathway; negative regulation of signal transduction; cell surface receptor signaling pathway; negative regulation of ERBB signaling pathway; regulation of signaling; mitosis; cellular developmental process; neuron development; single-organism process; cellular component morphogenesis; neurogenesis; cellular r…	membrane; extracellular region part; clathrin-coated endocytic vesicle; organelle membrane; membrane-bounded vesicle; cytoplasm; cytoplasmic vesicle part; macromolecular complex; trans-Golgi network membrane; cell; organelle part; non-membrane-bounded organelle; extracellular vesicular exosome; clathrin-coated vesicle; intracellular; trans-Golgi network transport vesicle membrane; membrane-bounde…	structural molecule activity;	K04646	CLTC; clathrin heavy chain	hsa04142 Lysosome - Homo sapiens (human); hsa05100 Bacterial invasion of epithelial cells - Homo sapiens (human); hsa05016 Huntington's disease - Homo sapiens (human); hsa04144 Endocytosis - Homo sapiens (human); hsa04961 Endocrine and other factor-regulated calcium reabsorption - Homo sapiens (human); hsa04721 Synaptic vesicle cycle - Homo sapiens (human);	IPR016025; IPR015348; IPR011990; IPR016024; IPR001473;	Clathrin, heavy chain, linker, core motif; Armadillo-type fold; Tetratricopeptide-like helical; Clathrin, heavy chain, linker/propeller domain; Clathrin, heavy chain, propeller, N-terminal;	Profilin 1 complex;
Q00610	1609	K	Clathrin heavy chain 1	CLTC	1.752	2.06	2.02	1.109	1.102	1.132	1.5798	1.86933	1.78445	1.74453	0.0120816		cyto	single organism signaling; receptor internalization; neurotrophin TRK receptor signaling pathway; negative regulation of signal transduction; cell surface receptor signaling pathway; negative regulation of ERBB signaling pathway; regulation of signaling; mitosis; cellular developmental process; neuron development; single-organism process; cellular component morphogenesis; neurogenesis; cellular r…	membrane; extracellular region part; clathrin-coated endocytic vesicle; organelle membrane; membrane-bounded vesicle; cytoplasm; cytoplasmic vesicle part; macromolecular complex; trans-Golgi network membrane; cell; organelle part; non-membrane-bounded organelle; extracellular vesicular exosome; clathrin-coated vesicle; intracellular; trans-Golgi network transport vesicle membrane; membrane-bounde…	structural molecule activity;	K04646	CLTC; clathrin heavy chain	hsa04142 Lysosome - Homo sapiens (human); hsa05100 Bacterial invasion of epithelial cells - Homo sapiens (human); hsa05016 Huntington's disease - Homo sapiens (human); hsa04144 Endocytosis - Homo sapiens (human); hsa04961 Endocrine and other factor-regulated calcium reabsorption - Homo sapiens (human); hsa04721 Synaptic vesicle cycle - Homo sapiens (human);	IPR016025; IPR015348; IPR011990; IPR016024; IPR001473;	Clathrin, heavy chain, linker, core motif; Armadillo-type fold; Tetratricopeptide-like helical; Clathrin, heavy chain, linker/propeller domain; Clathrin, heavy chain, propeller, N-terminal;	Profilin 1 complex;
Q0JRZ9	93	K	FCH domain only protein 2	FCHO2		0.084		0.914	0.993	0.813		0.0845921		0.0845921			nucl	cellular component biogenesis; cellular component organization; vesicle coating; membrane invagination; single-organism process; establishment of localization; clathrin-mediated endocytosis; cellular component assembly; macromolecular complex assembly; receptor-mediated endocytosis; cellular protein localization; protein localization; macromolecule localization; cellular process; protein complex …	membrane; intracellular organelle; cytoplasmic vesicle; cell periphery; membrane-bounded vesicle; cytoplasmic membrane-bounded vesicle; vesicle; cytoplasm; endomembrane system; intracellular part; cell; coated vesicle; plasma membrane; intracellular membrane-bounded organelle; organelle; clathrin-coated vesicle; membrane part; cell part; intracellular; coated pit; membrane-bounded organelle; cyto…	phosphatidylinositol phosphate binding; amino acid binding; carboxylic acid binding; modified amino acid binding; phosphatidylinositol-4,5-bisphosphate binding; binding; phospholipid binding; phosphatidylinositol binding; ion binding; lipid binding; anion binding; phosphatidylserine binding;				IPR018808; IPR001060;	FCH domain; Muniscin C-terminal;
Q0JRZ9	103	K	FCH domain only protein 2	FCHO2	1.201		1.112	0.914	0.993	0.813	1.314		1.36777	1.34089			nucl	cellular component biogenesis; cellular component organization; vesicle coating; membrane invagination; single-organism process; establishment of localization; clathrin-mediated endocytosis; cellular component assembly; macromolecular complex assembly; receptor-mediated endocytosis; cellular protein localization; protein localization; macromolecule localization; cellular process; protein complex …	membrane; intracellular organelle; cytoplasmic vesicle; cell periphery; membrane-bounded vesicle; cytoplasmic membrane-bounded vesicle; vesicle; cytoplasm; endomembrane system; intracellular part; cell; coated vesicle; plasma membrane; intracellular membrane-bounded organelle; organelle; clathrin-coated vesicle; membrane part; cell part; intracellular; coated pit; membrane-bounded organelle; cyto…	phosphatidylinositol phosphate binding; amino acid binding; carboxylic acid binding; modified amino acid binding; phosphatidylinositol-4,5-bisphosphate binding; binding; phospholipid binding; phosphatidylinositol binding; ion binding; lipid binding; anion binding; phosphatidylserine binding;				IPR018808; IPR001060;	FCH domain; Muniscin C-terminal;
Q12846	44	K	Syntaxin-4	STX4	1.937			1.761	1.672	1.692	1.09994			1.09994			plas	single-multicellular organism process; intracellular transport; cellular component organization; blood coagulation; regulation of biological quality; Golgi vesicle transport; single-organism process; response to stimulus; hemostasis; protein transport; establishment of localization; response to wounding; establishment of localization in cell; intracellular protein transport; cellular protein loca…	basolateral plasma membrane; membrane; cytoplasmic vesicle; membrane-bounded vesicle; cell periphery; cytoplasmic membrane-bounded vesicle; vesicle; cytoplasm; macromolecular complex; intrinsic to membrane; intracellular part; cell; myelin sheath adaxonal region; cell part; membrane part; intracellular; myelin sheath; perinuclear region of cytoplasm; secretory granule; membrane-bounded organelle;…		K13502	STX4; syntaxin 4	hsa04130 SNARE interactions in vesicular transport - Homo sapiens (human); hsa04962 Vasopressin-regulated water reabsorption - Homo sapiens (human);	IPR000727; IPR010989; IPR006011;	t-SNARE; Syntaxin, N-terminal domain; Target SNARE coiled-coil domain;	SNARE complex;
Q12846	64	K	Syntaxin-4	STX4		0.515		1.761	1.672	1.692		0.308014		0.308014			plas	single-multicellular organism process; intracellular transport; cellular component organization; blood coagulation; regulation of biological quality; Golgi vesicle transport; single-organism process; response to stimulus; hemostasis; protein transport; establishment of localization; response to wounding; establishment of localization in cell; intracellular protein transport; cellular protein loca…	basolateral plasma membrane; membrane; cytoplasmic vesicle; membrane-bounded vesicle; cell periphery; cytoplasmic membrane-bounded vesicle; vesicle; cytoplasm; macromolecular complex; intrinsic to membrane; intracellular part; cell; myelin sheath adaxonal region; cell part; membrane part; intracellular; myelin sheath; perinuclear region of cytoplasm; secretory granule; membrane-bounded organelle;…		K13502	STX4; syntaxin 4	hsa04130 SNARE interactions in vesicular transport - Homo sapiens (human); hsa04962 Vasopressin-regulated water reabsorption - Homo sapiens (human);	IPR000727; IPR010989; IPR006011;	t-SNARE; Syntaxin, N-terminal domain; Target SNARE coiled-coil domain;	SNARE complex;
Q12846	102	K	Syntaxin-4	STX4	0.807		0.915	1.761	1.672	1.692	0.458262		0.54078	0.499521			plas	single-multicellular organism process; intracellular transport; cellular component organization; blood coagulation; regulation of biological quality; Golgi vesicle transport; single-organism process; response to stimulus; hemostasis; protein transport; establishment of localization; response to wounding; establishment of localization in cell; intracellular protein transport; cellular protein loca…	basolateral plasma membrane; membrane; cytoplasmic vesicle; membrane-bounded vesicle; cell periphery; cytoplasmic membrane-bounded vesicle; vesicle; cytoplasm; macromolecular complex; intrinsic to membrane; intracellular part; cell; myelin sheath adaxonal region; cell part; membrane part; intracellular; myelin sheath; perinuclear region of cytoplasm; secretory granule; membrane-bounded organelle;…		K13502	STX4; syntaxin 4	hsa04130 SNARE interactions in vesicular transport - Homo sapiens (human); hsa04962 Vasopressin-regulated water reabsorption - Homo sapiens (human);	IPR000727; IPR010989; IPR006011;	t-SNARE; Syntaxin, N-terminal domain; Target SNARE coiled-coil domain;	SNARE complex;
Q12846	108	K	Syntaxin-4	STX4	1.16	1.107	1.198	1.761	1.672	1.692	0.658717	0.662081	0.708038	0.676279	0.0052503		plas	single-multicellular organism process; intracellular transport; cellular component organization; blood coagulation; regulation of biological quality; Golgi vesicle transport; single-organism process; response to stimulus; hemostasis; protein transport; establishment of localization; response to wounding; establishment of localization in cell; intracellular protein transport; cellular protein loca…	basolateral plasma membrane; membrane; cytoplasmic vesicle; membrane-bounded vesicle; cell periphery; cytoplasmic membrane-bounded vesicle; vesicle; cytoplasm; macromolecular complex; intrinsic to membrane; intracellular part; cell; myelin sheath adaxonal region; cell part; membrane part; intracellular; myelin sheath; perinuclear region of cytoplasm; secretory granule; membrane-bounded organelle;…		K13502	STX4; syntaxin 4	hsa04130 SNARE interactions in vesicular transport - Homo sapiens (human); hsa04962 Vasopressin-regulated water reabsorption - Homo sapiens (human);	IPR000727; IPR010989; IPR006011;	t-SNARE; Syntaxin, N-terminal domain; Target SNARE coiled-coil domain;	SNARE complex;
Q12846	243	K	Syntaxin-4	STX4	0.769	0.652	0.746	1.761	1.672	1.692	0.436684	0.389952	0.440898	0.422511	0.00311564	Down	plas	single-multicellular organism process; intracellular transport; cellular component organization; blood coagulation; regulation of biological quality; Golgi vesicle transport; single-organism process; response to stimulus; hemostasis; protein transport; establishment of localization; response to wounding; establishment of localization in cell; intracellular protein transport; cellular protein loca…	basolateral plasma membrane; membrane; cytoplasmic vesicle; membrane-bounded vesicle; cell periphery; cytoplasmic membrane-bounded vesicle; vesicle; cytoplasm; macromolecular complex; intrinsic to membrane; intracellular part; cell; myelin sheath adaxonal region; cell part; membrane part; intracellular; myelin sheath; perinuclear region of cytoplasm; secretory granule; membrane-bounded organelle;…		K13502	STX4; syntaxin 4	hsa04130 SNARE interactions in vesicular transport - Homo sapiens (human); hsa04962 Vasopressin-regulated water reabsorption - Homo sapiens (human);	IPR000727; IPR010989; IPR006011;	t-SNARE; Syntaxin, N-terminal domain; Target SNARE coiled-coil domain;	SNARE complex;
Q12846	260	K	Syntaxin-4	STX4		0.449	0.455	1.761	1.672	1.692		0.268541	0.268913	0.268727			plas	single-multicellular organism process; intracellular transport; cellular component organization; blood coagulation; regulation of biological quality; Golgi vesicle transport; single-organism process; response to stimulus; hemostasis; protein transport; establishment of localization; response to wounding; establishment of localization in cell; intracellular protein transport; cellular protein loca…	basolateral plasma membrane; membrane; cytoplasmic vesicle; membrane-bounded vesicle; cell periphery; cytoplasmic membrane-bounded vesicle; vesicle; cytoplasm; macromolecular complex; intrinsic to membrane; intracellular part; cell; myelin sheath adaxonal region; cell part; membrane part; intracellular; myelin sheath; perinuclear region of cytoplasm; secretory granule; membrane-bounded organelle;…		K13502	STX4; syntaxin 4	hsa04130 SNARE interactions in vesicular transport - Homo sapiens (human); hsa04962 Vasopressin-regulated water reabsorption - Homo sapiens (human);	IPR000727; IPR010989; IPR006011;	t-SNARE; Syntaxin, N-terminal domain; Target SNARE coiled-coil domain;	SNARE complex;
Q13393	796	K	Phospholipase D1	PLD1	2.243	2.1	2.8	1.215	1.207	1.216	1.84609	1.73985	2.30263	1.96286	0.0236525		nucl	regulation of cellular process; single organism signaling; glycerolipid metabolic process; phosphatidic acid biosynthetic process; phospholipid biosynthetic process; single-organism process; cellular lipid metabolic process; biosynthetic process; response to stimulus; cellular metabolic process; response to other organism; phosphate-containing compound metabolic process; lipid biosynthetic proces…	endosome membrane; membrane; intracellular organelle; endoplasmic reticulum; nuclear outer membrane-endoplasmic reticulum membrane network; late endosome; organelle membrane; cytoplasm; intracellular organelle part; Golgi membrane; endosomal part; endomembrane system; intracellular part; cell; organelle part; intracellular membrane-bounded organelle; organelle; endoplasmic reticulum part; late en…	NAPE-specific phospholipase D activity; ion binding; phospholipase D activity; hydrolase activity; lipase activity; phosphoric ester hydrolase activity; catalytic activity; binding; hydrolase activity, acting on ester bonds; phospholipid binding; phosphatidylinositol binding; phospholipase activity; lipid binding; phosphoric diester hydrolase activity; anion binding;	K01115	PLD1_2; phospholipase D1/2 [EC:3.1.4.4]	hsa04666 Fc gamma R-mediated phagocytosis - Homo sapiens (human); hsa05200 Pathways in cancer - Homo sapiens (human); hsa04912 GnRH signaling pathway - Homo sapiens (human); hsa01100 Metabolic pathways - Homo sapiens (human); hsa04014 Ras signaling pathway - Homo sapiens (human); hsa04024 cAMP signaling pathway - Homo sapiens (human); hsa04144 Endocytosis - Homo sapiens (human); hsa00564 Glycerop…	IPR011993; IPR025202; IPR001683; IPR001736; IPR001849;	Pleckstrin homology-like domain; Phospholipase D/Transphosphatidylase; Pleckstrin homology domain; Phox homologous domain; Phospholipase D-like domain;	PKC-alpha-PLD1-PLC-gamma-2 signaling complex, lacritin stimulated;
Q13596	179	K	Sorting nexin-1	SNX1		0.583		0.797	0.779	0.801		0.748395		0.748395			cyto	intracellular transport; regulation of macromolecule metabolic process; single-organism process; Golgi vesicle transport; protein transport; establishment of localization; establishment of localization in cell; cell communication; positive regulation of metabolic process; positive regulation of catabolic process; intracellular protein transport; regulation of protein catabolic process; cellular p…	membrane; endosome membrane; intracellular organelle; organelle membrane; intracellular organelle part; cytoplasm; endosomal part; intracellular part; cytosol; cell; organelle part; early endosome; organelle; intracellular membrane-bounded organelle; intracellular; cell part; endosome; early endosome membrane; Golgi apparatus; membrane-bounded organelle; cytoplasmic part;	protein transporter activity; binding; phosphatidylinositol binding; phospholipid binding; ion binding; lipid binding; substrate-specific transporter activity; anion binding; transporter activity;	K17917			IPR005329; IPR015404; IPR001683;	Sorting nexin, N-terminal; Vps5 C-terminal; Phox homologous domain;	SNX complex; Retromer complex;
Q14160	53	K	Protein scribble homolog	SCRIB			0.189	0.383	0.41	0.395			0.478481	0.478481			nucl	single organism signaling; regulation of biological quality; regulation of cell death; gland development; protein localization to adherens junction; tube formation; chordate embryonic development; establishment or maintenance of apical/basal cell polarity; neurotransmitter secretion; neurological system process; response to external stimulus; biological adhesion; positive regulation of molecular …	basolateral plasma membrane; membrane; cell junction; cell periphery; cytoplasm; anchoring junction; macromolecular complex; intracellular part; myelin sheath abaxonal region; cell-cell adherens junction; cell-cell junction; cell; plasma membrane; plasma membrane part; intracellular; cell part; membrane part; myelin sheath; adherens junction; protein complex; Scrib-APC-beta-catenin complex; cytop…		K16175	SCRIB; protein scribble	hsa04390 Hippo signaling pathway - Homo sapiens (human); hsa05203 Viral carcinogenesis - Homo sapiens (human);	IPR001478;	PDZ domain;	Scrib-beta-PIX-GIT1 complex; SCRIB-APC complex; SCRIB-LGL2 complex; SCRIB-VANGL2 complex;
Q14254	132	K	Flotillin-2	FLOT2		2.426	2.445	1.38	1.458	1.405		1.66392	1.74021	1.70207			cyto	developmental process; single-multicellular organism process; skin development; tissue development; system development; single-organism cellular process; single-organism process; multicellular organismal process; biological adhesion; organ development; cell adhesion; epidermis development; multicellular organismal development; cellular process; anatomical structure development;	membrane; organelle membrane; cytoplasmic vesicle; cell periphery; membrane-bounded vesicle; cytoplasmic membrane-bounded vesicle; vesicle; cytoplasm; cytoplasmic vesicle part; macromolecular complex; intracellular part; cell; organelle part; membrane part; intracellular; cell part; endosome; secretory granule; membrane raft; endocytic vesicle; membrane-bounded organelle; flotillin complex; intra…		K07192	FLOT; flotillin	hsa04910 Insulin signaling pathway - Homo sapiens (human);			Polycystin-1-E-cadherin-beta-catenin-Flotillin-2 complex;
Q14254	422	K	Flotillin-2	FLOT2		1.936		1.38	1.458	1.405		1.32785		1.32785			cyto	developmental process; single-multicellular organism process; skin development; tissue development; system development; single-organism cellular process; single-organism process; multicellular organismal process; biological adhesion; organ development; cell adhesion; epidermis development; multicellular organismal development; cellular process; anatomical structure development;	membrane; organelle membrane; cytoplasmic vesicle; cell periphery; membrane-bounded vesicle; cytoplasmic membrane-bounded vesicle; vesicle; cytoplasm; cytoplasmic vesicle part; macromolecular complex; intracellular part; cell; organelle part; membrane part; intracellular; cell part; endosome; secretory granule; membrane raft; endocytic vesicle; membrane-bounded organelle; flotillin complex; intra…		K07192	FLOT; flotillin	hsa04910 Insulin signaling pathway - Homo sapiens (human);			Polycystin-1-E-cadherin-beta-catenin-Flotillin-2 complex;
Q15286	178	K	Ras-related protein Rab-35	RAB35		0.612		2.316	2.387	2.429		0.256389		0.256389			cyto	regulation of cellular process; single organism signaling; intracellular transport; single-organism process; response to stimulus; protein transport; establishment of localization; signal transduction; establishment of localization in cell; cell communication; cytokinesis; protein localization; macromolecule localization; cellular process; single-organism transport; cellular response to stimulus;…	membrane; extracellular region part; clathrin-coated endocytic vesicle; cytoplasmic vesicle; membrane-bounded vesicle; cell periphery; cytoplasmic membrane-bounded vesicle; vesicle; cytoplasm; intracellular part; cell; pigment granule; clathrin-coated vesicle; intracellular; cell part; membrane part; endosome; endocytic vesicle; membrane-bounded organelle; intracellular organelle; cell projection…	nucleoside phosphate binding; hydrolase activity, acting on acid anhydrides; hydrolase activity; organic cyclic compound binding; heterocyclic compound binding; pyrophosphatase activity; GDP binding; catalytic activity; ribonucleotide binding; phosphatidylinositol-4,5-bisphosphate binding; binding; phosphatidylinositol binding; GTPase activity; purine ribonucleoside binding; lipid binding; anion …	K07876			IPR005225; IPR027417;	Small GTP-binding protein domain; P-loop containing nucleoside triphosphate hydrolase;
Q15393	109	K	Splicing factor 3B subunit 3	SF3B3	0.426	0.407		1.271	1.282	1.282	0.335169	0.317473		0.326321			plas	cellular component biogenesis; cellular component organization; cellular aromatic compound metabolic process; cellular metabolic process; organic substance metabolic process; mRNA splicing, via spliceosome; metabolic process; RNA splicing, via transesterification reactions with bulged adenosine as nucleophile; heterocycle metabolic process; cellular component assembly; nucleobase-containing compo…	intracellular organelle; intracellular organelle part; nuclear lumen; macromolecular complex; intracellular part; spliceosomal complex; cell; organelle part; membrane-enclosed lumen; organelle; intracellular membrane-bounded organelle; nucleoplasm; nucleus; intracellular organelle lumen; cell part; intracellular; catalytic step 2 spliceosome; small nuclear ribonucleoprotein complex; ribonucleopro…	organic cyclic compound binding; heterocyclic compound binding; binding; nucleic acid binding;	K12830	SF3B3; splicing factor 3B subunit 3	hsa03040 Spliceosome - Homo sapiens (human);	IPR017986; IPR004871;	WD40-repeat-containing domain; Cleavage/polyadenylation specificity factor, A subunit, C-terminal;	18S U11/U12 snRNP; 17S U2 snRNP; SF3b complex; TFTC complex; STAGA complex; NCOR1 complex; Spliceosome; C complex spliceosome;
Q15836	35	K	Vesicle-associated membrane protein 3	VAMP3	1.12	1.109	1.112	1.414	1.49	1.619	0.792079	0.744295	0.686844	0.741073	0.026989		plas	cellular component biogenesis; cellular developmental process; regulation of signaling; cellular component morphogenesis; establishment of protein localization to plasma membrane; single-organism process; protein transport; establishment of localization; biological adhesion; substrate adhesion-dependent cell spreading; establishment of localization in cell; cellular component assembly; positive r…	membrane; apical plasma membrane; organelle membrane; cytoplasmic vesicle; membrane-bounded vesicle; cell junction; cell periphery; cytoplasmic membrane-bounded vesicle; vesicle; cytoplasm; cytoplasmic vesicle part; macromolecular complex; intrinsic to membrane; intracellular part; cell; organelle part; coated vesicle membrane; recycling endosome; clathrin-coated vesicle; intracellular; cell part…		K13505	VAMP3; vesicle-associated membrane protein 3	hsa04130 SNARE interactions in vesicular transport - Homo sapiens (human); hsa04145 Phagosome - Homo sapiens (human);	IPR001388;	Synaptobrevin;	SNARE complex;
Q15836	42	K	Vesicle-associated membrane protein 3	VAMP3	1.235	1.262	1.232	1.414	1.49	1.619	0.873409	0.84698	0.760964	0.827117	0.0645155		plas	cellular component biogenesis; cellular developmental process; regulation of signaling; cellular component morphogenesis; establishment of protein localization to plasma membrane; single-organism process; protein transport; establishment of localization; biological adhesion; substrate adhesion-dependent cell spreading; establishment of localization in cell; cellular component assembly; positive r…	membrane; apical plasma membrane; organelle membrane; cytoplasmic vesicle; membrane-bounded vesicle; cell junction; cell periphery; cytoplasmic membrane-bounded vesicle; vesicle; cytoplasm; cytoplasmic vesicle part; macromolecular complex; intrinsic to membrane; intracellular part; cell; organelle part; coated vesicle membrane; recycling endosome; clathrin-coated vesicle; intracellular; cell part…		K13505	VAMP3; vesicle-associated membrane protein 3	hsa04130 SNARE interactions in vesicular transport - Homo sapiens (human); hsa04145 Phagosome - Homo sapiens (human);	IPR001388;	Synaptobrevin;	SNARE complex;
Q15836	66	K	Vesicle-associated membrane protein 3	VAMP3	0.602	0.564	0.575	1.414	1.49	1.619	0.425743	0.378523	0.355158	0.386475	0.00461827	Down	plas	cellular component biogenesis; cellular developmental process; regulation of signaling; cellular component morphogenesis; establishment of protein localization to plasma membrane; single-organism process; protein transport; establishment of localization; biological adhesion; substrate adhesion-dependent cell spreading; establishment of localization in cell; cellular component assembly; positive r…	membrane; apical plasma membrane; organelle membrane; cytoplasmic vesicle; membrane-bounded vesicle; cell junction; cell periphery; cytoplasmic membrane-bounded vesicle; vesicle; cytoplasm; cytoplasmic vesicle part; macromolecular complex; intrinsic to membrane; intracellular part; cell; organelle part; coated vesicle membrane; recycling endosome; clathrin-coated vesicle; intracellular; cell part…		K13505	VAMP3; vesicle-associated membrane protein 3	hsa04130 SNARE interactions in vesicular transport - Homo sapiens (human); hsa04145 Phagosome - Homo sapiens (human);	IPR001388;	Synaptobrevin;	SNARE complex;
Q7LBR1	104	K	Charged multivesicular body protein 1b	CHMP1B		0.325	0.394	0.629	0.599			0.542571		0.542571			nucl	establishment of protein localization; transport; cytokinesis; single-organism cellular process; single-organism process; organic substance transport; cell cycle process; cell division; protein localization; macromolecule localization; localization; cellular process; protein transport; cell cycle; establishment of localization;	membrane; endosome membrane; intracellular organelle; late endosome; organelle membrane; intracellular organelle part; cytoplasm; endosomal part; intracellular part; cytosol; cell; organelle part; organelle; intracellular membrane-bounded organelle; late endosome membrane; intracellular; cell part; endosome; membrane-bounded organelle; cytoplasmic part;		K12197	CHMP1; charged multivesicular body protein 1	hsa04144 Endocytosis - Homo sapiens (human);			ESCRT-III complex;
Q7Z3T8	148	K	Zinc finger FYVE domain-containing protein 16	ZFYVE16		1.791		1.44	1.275	1.333		1.40471		1.40471			nucl	regulation of vesicle-mediated transport; single organism signaling; establishment of protein localization to organelle; cell surface receptor signaling pathway; single-organism process; protein targeting to vacuole; protein transport; establishment of localization; protein targeting; regulation of RNA biosynthetic process; signal transduction; establishment of localization in cell; cell communic…	membrane; endosome membrane; intracellular organelle; organelle membrane; cytoplasm; intracellular organelle part; endosomal part; intracellular part; cell; organelle part; early endosome; intracellular membrane-bounded organelle; organelle; cell part; intracellular; endosome; early endosome membrane; membrane-bounded organelle; cytoplasmic part;	phosphatidylinositol phosphate binding; protein transporter activity; 1-phosphatidylinositol binding; binding; phospholipid binding; phosphatidylinositol binding; ion binding; lipid binding; substrate-specific transporter activity; phosphatidylinositol-3,4,5-trisphosphate binding; metal ion binding; cation binding; anion binding; transporter activity;	K04679	MADHIP; MAD, mothers against decapentaplegic interacting protein	hsa04350 TGF-beta signaling pathway - Homo sapiens (human); hsa04144 Endocytosis - Homo sapiens (human);	IPR000306; IPR017455; IPR013083; IPR022557; IPR011011;	FYVE zinc finger; Zinc finger, FYVE-related; Zinc finger, FYVE/PHD-type; Domain of unknown function DUF3480; Zinc finger, RING/FYVE/PHD-type;
Q8WUM4	350	K	Programmed cell death 6-interacting protein	PDCD6IP	1.41			0.841	0.841	0.857	1.67658			1.67658			cyto	regulation of biological quality; death; single-organism cellular process; single-organism process; symbiosis, encompassing mutualism through parasitism; organic substance transport; multi-organism cellular process; interaction with host; modification of morphology or physiology of other organism; multi-organism process; protein transport; modification of morphology or physiology of other organis…	intracellular organelle; intracellular non-membrane-bounded organelle; cytoplasmic vesicle; cytoskeletal part; membrane-bounded vesicle; melanosome; cytoplasmic membrane-bounded vesicle; intracellular organelle part; vesicle; cytoplasm; intracellular part; cell; cytosol; organelle part; pigment granule; non-membrane-bounded organelle; cytoskeleton; organelle; intracellular membrane-bounded organe…		K12200	PDCD6IP; programmed cell death 6-interacting protein	hsa04144 Endocytosis - Homo sapiens (human);	IPR025304; IPR004328;	ALIX V-shaped domain; BRO1 domain;
Q8WUM4	501	K	Programmed cell death 6-interacting protein	PDCD6IP	0.56	0.496	0.531	0.841	0.841	0.857	0.665874	0.589774	0.619603	0.625084	0.00828733		cyto	regulation of biological quality; death; single-organism cellular process; single-organism process; symbiosis, encompassing mutualism through parasitism; organic substance transport; multi-organism cellular process; interaction with host; modification of morphology or physiology of other organism; multi-organism process; protein transport; modification of morphology or physiology of other organis…	intracellular organelle; intracellular non-membrane-bounded organelle; cytoplasmic vesicle; cytoskeletal part; membrane-bounded vesicle; melanosome; cytoplasmic membrane-bounded vesicle; intracellular organelle part; vesicle; cytoplasm; intracellular part; cell; cytosol; organelle part; pigment granule; non-membrane-bounded organelle; cytoskeleton; organelle; intracellular membrane-bounded organe…		K12200	PDCD6IP; programmed cell death 6-interacting protein	hsa04144 Endocytosis - Homo sapiens (human);	IPR025304; IPR004328;	ALIX V-shaped domain; BRO1 domain;
Q8WUM4	638	K	Programmed cell death 6-interacting protein	PDCD6IP	1.773	1.915	2.013	0.841	0.841	0.857	2.1082	2.27705	2.34889	2.24472	0.00236679	Up	cyto	regulation of biological quality; death; single-organism cellular process; single-organism process; symbiosis, encompassing mutualism through parasitism; organic substance transport; multi-organism cellular process; interaction with host; modification of morphology or physiology of other organism; multi-organism process; protein transport; modification of morphology or physiology of other organis…	intracellular organelle; intracellular non-membrane-bounded organelle; cytoplasmic vesicle; cytoskeletal part; membrane-bounded vesicle; melanosome; cytoplasmic membrane-bounded vesicle; intracellular organelle part; vesicle; cytoplasm; intracellular part; cell; cytosol; organelle part; pigment granule; non-membrane-bounded organelle; cytoskeleton; organelle; intracellular membrane-bounded organe…		K12200	PDCD6IP; programmed cell death 6-interacting protein	hsa04144 Endocytosis - Homo sapiens (human);	IPR025304; IPR004328;	ALIX V-shaped domain; BRO1 domain;
Q8WUM4	640	K	Programmed cell death 6-interacting protein	PDCD6IP	1.135	1.077	1.097	0.841	0.841	0.857	1.34958	1.28062	1.28005	1.30342	0.00653722		cyto	regulation of biological quality; death; single-organism cellular process; single-organism process; symbiosis, encompassing mutualism through parasitism; organic substance transport; multi-organism cellular process; interaction with host; modification of morphology or physiology of other organism; multi-organism process; protein transport; modification of morphology or physiology of other organis…	intracellular organelle; intracellular non-membrane-bounded organelle; cytoplasmic vesicle; cytoskeletal part; membrane-bounded vesicle; melanosome; cytoplasmic membrane-bounded vesicle; intracellular organelle part; vesicle; cytoplasm; intracellular part; cell; cytosol; organelle part; pigment granule; non-membrane-bounded organelle; cytoskeleton; organelle; intracellular membrane-bounded organe…		K12200	PDCD6IP; programmed cell death 6-interacting protein	hsa04144 Endocytosis - Homo sapiens (human);	IPR025304; IPR004328;	ALIX V-shaped domain; BRO1 domain;
Q8WUM4	707	K	Programmed cell death 6-interacting protein	PDCD6IP			1.529	0.841	0.841	0.857			1.78413	1.78413			cyto	regulation of biological quality; death; single-organism cellular process; single-organism process; symbiosis, encompassing mutualism through parasitism; organic substance transport; multi-organism cellular process; interaction with host; modification of morphology or physiology of other organism; multi-organism process; protein transport; modification of morphology or physiology of other organis…	intracellular organelle; intracellular non-membrane-bounded organelle; cytoplasmic vesicle; cytoskeletal part; membrane-bounded vesicle; melanosome; cytoplasmic membrane-bounded vesicle; intracellular organelle part; vesicle; cytoplasm; intracellular part; cell; cytosol; organelle part; pigment granule; non-membrane-bounded organelle; cytoskeleton; organelle; intracellular membrane-bounded organe…		K12200	PDCD6IP; programmed cell death 6-interacting protein	hsa04144 Endocytosis - Homo sapiens (human);	IPR025304; IPR004328;	ALIX V-shaped domain; BRO1 domain;
Q92783	154	K	Signal transducing adapter molecule 1	STAM		5.851	6.161	2.335	2.159	1.956		2.71005	3.1498	2.92992			nucl	regulation of cellular process; single organism signaling; intracellular transport; cellular component organization; negative regulation of signal transduction; cell surface receptor signaling pathway; negative regulation of ERBB signaling pathway; regulation of signaling; single-organism process; negative regulation of biological process; negative regulation of cellular process; epidermal growth…	membrane; endosome membrane; intracellular organelle; organelle membrane; intracellular organelle part; cytoplasm; endosomal part; intracellular part; cytosol; cell; organelle part; early endosome; organelle; intracellular membrane-bounded organelle; intracellular; cell part; endosome; early endosome membrane; membrane-bounded organelle; cytoplasmic part;	SH3/SH2 adaptor activity; protein binding; binding, bridging; protein binding, bridging; signaling adaptor activity; binding;	K04705	STAM; signal transducing adaptor molecule	hsa04144 Endocytosis - Homo sapiens (human); hsa04630 Jak-STAT signaling pathway - Homo sapiens (human);	IPR002014; IPR001452; IPR018205; IPR008942;	VHS; SH3 domain; VHS subgroup; ENTH/VHS;	Protein-sorting complex;
Q92783	162	K	Signal transducing adapter molecule 1	STAM	7.459	6.987	7.47	2.335	2.159	1.956	3.19443	3.23622	3.81902	3.41656	0.00328537	Up	nucl	regulation of cellular process; single organism signaling; intracellular transport; cellular component organization; negative regulation of signal transduction; cell surface receptor signaling pathway; negative regulation of ERBB signaling pathway; regulation of signaling; single-organism process; negative regulation of biological process; negative regulation of cellular process; epidermal growth…	membrane; endosome membrane; intracellular organelle; organelle membrane; intracellular organelle part; cytoplasm; endosomal part; intracellular part; cytosol; cell; organelle part; early endosome; organelle; intracellular membrane-bounded organelle; intracellular; cell part; endosome; early endosome membrane; membrane-bounded organelle; cytoplasmic part;	SH3/SH2 adaptor activity; protein binding; binding, bridging; protein binding, bridging; signaling adaptor activity; binding;	K04705	STAM; signal transducing adaptor molecule	hsa04144 Endocytosis - Homo sapiens (human); hsa04630 Jak-STAT signaling pathway - Homo sapiens (human);	IPR002014; IPR001452; IPR018205; IPR008942;	VHS; SH3 domain; VHS subgroup; ENTH/VHS;	Protein-sorting complex;
Q92783	185	K	Signal transducing adapter molecule 1	STAM		4.131		2.335	2.159	1.956		1.91339		1.91339			nucl	regulation of cellular process; single organism signaling; intracellular transport; cellular component organization; negative regulation of signal transduction; cell surface receptor signaling pathway; negative regulation of ERBB signaling pathway; regulation of signaling; single-organism process; negative regulation of biological process; negative regulation of cellular process; epidermal growth…	membrane; endosome membrane; intracellular organelle; organelle membrane; intracellular organelle part; cytoplasm; endosomal part; intracellular part; cytosol; cell; organelle part; early endosome; organelle; intracellular membrane-bounded organelle; intracellular; cell part; endosome; early endosome membrane; membrane-bounded organelle; cytoplasmic part;	SH3/SH2 adaptor activity; protein binding; binding, bridging; protein binding, bridging; signaling adaptor activity; binding;	K04705	STAM; signal transducing adaptor molecule	hsa04144 Endocytosis - Homo sapiens (human); hsa04630 Jak-STAT signaling pathway - Homo sapiens (human);	IPR002014; IPR001452; IPR018205; IPR008942;	VHS; SH3 domain; VHS subgroup; ENTH/VHS;	Protein-sorting complex;
Q96CW1	224	K	AP-2 complex subunit mu	AP2M1	1.131	1.123	1.016	0.946	0.934	0.932	1.19556	1.20236	1.09013	1.16268	0.0613431		cyto	single organism signaling; neurotrophin TRK receptor signaling pathway; negative regulation of signal transduction; cell surface receptor signaling pathway; negative regulation of ERBB signaling pathway; regulation of signaling; cellular developmental process; neuron development; single-organism process; cellular component morphogenesis; neurogenesis; multi-organism cellular process; cellular res…	membrane; AP-type membrane coat adaptor complex; organelle membrane; cytoplasmic vesicle; clathrin-coated endocytic vesicle; membrane-bounded vesicle; cell periphery; cytoplasmic membrane-bounded vesicle; vesicle; cytoplasm; clathrin-coated endocytic vesicle membrane; cytoplasmic vesicle part; macromolecular complex; intracellular part; cell; organelle part; coated vesicle membrane; lysosomal mem…	lipid binding; binding; transporter activity;	K11826	AP2M1; AP-2 complex subunit mu-1	hsa05016 Huntington's disease - Homo sapiens (human); hsa04144 Endocytosis - Homo sapiens (human); hsa04961 Endocrine and other factor-regulated calcium reabsorption - Homo sapiens (human); hsa04721 Synaptic vesicle cycle - Homo sapiens (human);	IPR008968; IPR022775; IPR011012;	Longin-like domain; AP complex, mu/sigma subunit; Clathrin adaptor, mu subunit, C-terminal;
Q96CW1	227	K	AP-2 complex subunit mu	AP2M1		2.051	2.451	0.946	0.934	0.932		2.19593	2.62983	2.41288			cyto	single organism signaling; neurotrophin TRK receptor signaling pathway; negative regulation of signal transduction; cell surface receptor signaling pathway; negative regulation of ERBB signaling pathway; regulation of signaling; cellular developmental process; neuron development; single-organism process; cellular component morphogenesis; neurogenesis; multi-organism cellular process; cellular res…	membrane; AP-type membrane coat adaptor complex; organelle membrane; cytoplasmic vesicle; clathrin-coated endocytic vesicle; membrane-bounded vesicle; cell periphery; cytoplasmic membrane-bounded vesicle; vesicle; cytoplasm; clathrin-coated endocytic vesicle membrane; cytoplasmic vesicle part; macromolecular complex; intracellular part; cell; organelle part; coated vesicle membrane; lysosomal mem…	lipid binding; binding; transporter activity;	K11826	AP2M1; AP-2 complex subunit mu-1	hsa05016 Huntington's disease - Homo sapiens (human); hsa04144 Endocytosis - Homo sapiens (human); hsa04961 Endocrine and other factor-regulated calcium reabsorption - Homo sapiens (human); hsa04721 Synaptic vesicle cycle - Homo sapiens (human);	IPR008968; IPR022775; IPR011012;	Longin-like domain; AP complex, mu/sigma subunit; Clathrin adaptor, mu subunit, C-terminal;
Q96CW1	238	K	AP-2 complex subunit mu	AP2M1	0.549	0.484	0.462	0.946	0.934	0.932	0.580338	0.518201	0.495708	0.531416	0.00810712		cyto	single organism signaling; neurotrophin TRK receptor signaling pathway; negative regulation of signal transduction; cell surface receptor signaling pathway; negative regulation of ERBB signaling pathway; regulation of signaling; cellular developmental process; neuron development; single-organism process; cellular component morphogenesis; neurogenesis; multi-organism cellular process; cellular res…	membrane; AP-type membrane coat adaptor complex; organelle membrane; cytoplasmic vesicle; clathrin-coated endocytic vesicle; membrane-bounded vesicle; cell periphery; cytoplasmic membrane-bounded vesicle; vesicle; cytoplasm; clathrin-coated endocytic vesicle membrane; cytoplasmic vesicle part; macromolecular complex; intracellular part; cell; organelle part; coated vesicle membrane; lysosomal mem…	lipid binding; binding; transporter activity;	K11826	AP2M1; AP-2 complex subunit mu-1	hsa05016 Huntington's disease - Homo sapiens (human); hsa04144 Endocytosis - Homo sapiens (human); hsa04961 Endocrine and other factor-regulated calcium reabsorption - Homo sapiens (human); hsa04721 Synaptic vesicle cycle - Homo sapiens (human);	IPR008968; IPR022775; IPR011012;	Longin-like domain; AP complex, mu/sigma subunit; Clathrin adaptor, mu subunit, C-terminal;
Q96J02	350	K	E3 ubiquitin-protein ligase Itchy homolog	ITCH	2.7	2.666	2.629		0.949	0.717		2.80927	3.66667	3.23797			cyto	entry into host; single organism signaling; regulation of leukocyte activation; negative regulation of lymphocyte proliferation; regulation of stress-activated MAPK cascade; regulation of cell death; regulation of mononuclear cell proliferation; cell surface receptor signaling pathway; movement in environment of other organism involved in symbiotic interaction; negative regulation of immune effec…	membrane; intracellular organelle; cell cortex; cytoplasmic vesicle; cell periphery; vesicle; cytoplasm; intracellular part; cytosol; cell; plasma membrane; organelle; intracellular membrane-bounded organelle; nucleus; intracellular; cell part; membrane-bounded organelle; cytoplasmic part;	ligase activity, forming carbon-nitrogen bonds; small conjugating protein ligase activity; catalytic activity; binding; ubiquitin-protein ligase activity; ligase activity; acid-amino acid ligase activity; ribonucleoprotein complex binding;	K05632	AIP4; atrophin-1 interacting protein 4 [EC:6.3.2.19]	hsa04144 Endocytosis - Homo sapiens (human); hsa04932 Non-alcoholic fatty liver disease (NAFLD) - Homo sapiens (human); hsa04120 Ubiquitin mediated proteolysis - Homo sapiens (human); hsa04668 TNF signaling pathway - Homo sapiens (human);	IPR001202; IPR000569; IPR000008;	WW domain; C2 domain; HECT;	CPSF6-ITCH-NUDT21-POLR2A complex; CPSF6-EWSR1-ITCH-NUDT21-POLR2A-UBAP2L complex; ITCH-FAM/USP9x complex; CPSF6-ITCH-NUDT21-POLR2A-UBAP2L complex;
Q96J02	446	K	E3 ubiquitin-protein ligase Itchy homolog	ITCH	2.067	2.093	2.04		0.949	0.717		2.20548	2.84519	2.52533			cyto	entry into host; single organism signaling; regulation of leukocyte activation; negative regulation of lymphocyte proliferation; regulation of stress-activated MAPK cascade; regulation of cell death; regulation of mononuclear cell proliferation; cell surface receptor signaling pathway; movement in environment of other organism involved in symbiotic interaction; negative regulation of immune effec…	membrane; intracellular organelle; cell cortex; cytoplasmic vesicle; cell periphery; vesicle; cytoplasm; intracellular part; cytosol; cell; plasma membrane; organelle; intracellular membrane-bounded organelle; nucleus; intracellular; cell part; membrane-bounded organelle; cytoplasmic part;	ligase activity, forming carbon-nitrogen bonds; small conjugating protein ligase activity; catalytic activity; binding; ubiquitin-protein ligase activity; ligase activity; acid-amino acid ligase activity; ribonucleoprotein complex binding;	K05632	AIP4; atrophin-1 interacting protein 4 [EC:6.3.2.19]	hsa04144 Endocytosis - Homo sapiens (human); hsa04932 Non-alcoholic fatty liver disease (NAFLD) - Homo sapiens (human); hsa04120 Ubiquitin mediated proteolysis - Homo sapiens (human); hsa04668 TNF signaling pathway - Homo sapiens (human);	IPR001202; IPR000569; IPR000008;	WW domain; C2 domain; HECT;	CPSF6-ITCH-NUDT21-POLR2A complex; CPSF6-EWSR1-ITCH-NUDT21-POLR2A-UBAP2L complex; ITCH-FAM/USP9x complex; CPSF6-ITCH-NUDT21-POLR2A-UBAP2L complex;
Q96J02	478	K	E3 ubiquitin-protein ligase Itchy homolog	ITCH		1.968			0.949	0.717		2.07376		2.07376			cyto	entry into host; single organism signaling; regulation of leukocyte activation; negative regulation of lymphocyte proliferation; regulation of stress-activated MAPK cascade; regulation of cell death; regulation of mononuclear cell proliferation; cell surface receptor signaling pathway; movement in environment of other organism involved in symbiotic interaction; negative regulation of immune effec…	membrane; intracellular organelle; cell cortex; cytoplasmic vesicle; cell periphery; vesicle; cytoplasm; intracellular part; cytosol; cell; plasma membrane; organelle; intracellular membrane-bounded organelle; nucleus; intracellular; cell part; membrane-bounded organelle; cytoplasmic part;	ligase activity, forming carbon-nitrogen bonds; small conjugating protein ligase activity; catalytic activity; binding; ubiquitin-protein ligase activity; ligase activity; acid-amino acid ligase activity; ribonucleoprotein complex binding;	K05632	AIP4; atrophin-1 interacting protein 4 [EC:6.3.2.19]	hsa04144 Endocytosis - Homo sapiens (human); hsa04932 Non-alcoholic fatty liver disease (NAFLD) - Homo sapiens (human); hsa04120 Ubiquitin mediated proteolysis - Homo sapiens (human); hsa04668 TNF signaling pathway - Homo sapiens (human);	IPR001202; IPR000569; IPR000008;	WW domain; C2 domain; HECT;	CPSF6-ITCH-NUDT21-POLR2A complex; CPSF6-EWSR1-ITCH-NUDT21-POLR2A-UBAP2L complex; ITCH-FAM/USP9x complex; CPSF6-ITCH-NUDT21-POLR2A-UBAP2L complex;
Q96J02	513	K	E3 ubiquitin-protein ligase Itchy homolog	ITCH		1.904	1.985		0.949	0.717		2.00632	2.76848	2.3874			cyto	entry into host; single organism signaling; regulation of leukocyte activation; negative regulation of lymphocyte proliferation; regulation of stress-activated MAPK cascade; regulation of cell death; regulation of mononuclear cell proliferation; cell surface receptor signaling pathway; movement in environment of other organism involved in symbiotic interaction; negative regulation of immune effec…	membrane; intracellular organelle; cell cortex; cytoplasmic vesicle; cell periphery; vesicle; cytoplasm; intracellular part; cytosol; cell; plasma membrane; organelle; intracellular membrane-bounded organelle; nucleus; intracellular; cell part; membrane-bounded organelle; cytoplasmic part;	ligase activity, forming carbon-nitrogen bonds; small conjugating protein ligase activity; catalytic activity; binding; ubiquitin-protein ligase activity; ligase activity; acid-amino acid ligase activity; ribonucleoprotein complex binding;	K05632	AIP4; atrophin-1 interacting protein 4 [EC:6.3.2.19]	hsa04144 Endocytosis - Homo sapiens (human); hsa04932 Non-alcoholic fatty liver disease (NAFLD) - Homo sapiens (human); hsa04120 Ubiquitin mediated proteolysis - Homo sapiens (human); hsa04668 TNF signaling pathway - Homo sapiens (human);	IPR001202; IPR000569; IPR000008;	WW domain; C2 domain; HECT;	CPSF6-ITCH-NUDT21-POLR2A complex; CPSF6-EWSR1-ITCH-NUDT21-POLR2A-UBAP2L complex; ITCH-FAM/USP9x complex; CPSF6-ITCH-NUDT21-POLR2A-UBAP2L complex;
Q96PU5	155	K	E3 ubiquitin-protein ligase NEDD4-like	NEDD4L		1.83	1.929	1.918	1.072			1.70709		1.70709			cyto_nucl	single organism signaling; regulation of vesicle-mediated transport; regulation of biological quality; cell surface receptor signaling pathway; cellular monovalent inorganic cation homeostasis; negative regulation of sodium ion transport; cellular metabolic process; metabolic process; negative regulation of systemic arterial blood pressure; transmembrane receptor protein serine/threonine kinase s…	intracellular organelle; intracellular organelle part; cytoplasm; nuclear lumen; intracellular part; cytosol; cell; organelle part; organelle; intracellular membrane-bounded organelle; membrane-enclosed lumen; nucleoplasm; nucleus; intracellular organelle lumen; intracellular; cell part; membrane-bounded organelle; organelle lumen; cytoplasmic part; nuclear part;	ligase activity, forming carbon-nitrogen bonds; ion channel inhibitor activity; small conjugating protein ligase activity; catalytic activity; channel regulator activity; ubiquitin-protein ligase activity; ligase activity; sodium channel inhibitor activity; sodium channel regulator activity; acid-amino acid ligase activity; channel inhibitor activity;	K13305	NEDD4L; E3 ubiquitin-protein ligase NEDD4-like [EC:6.3.2.19]	hsa04960 Aldosterone-regulated sodium reabsorption - Homo sapiens (human); hsa04144 Endocytosis - Homo sapiens (human); hsa04120 Ubiquitin mediated proteolysis - Homo sapiens (human);	IPR001202; IPR000569; IPR000008;	WW domain; C2 domain; HECT;
Q96PU5	462	K	E3 ubiquitin-protein ligase NEDD4-like	NEDD4L	3.373	3.127	3.197	1.918	1.072		1.7586	2.91698		2.33779			cyto_nucl	single organism signaling; regulation of vesicle-mediated transport; regulation of biological quality; cell surface receptor signaling pathway; cellular monovalent inorganic cation homeostasis; negative regulation of sodium ion transport; cellular metabolic process; metabolic process; negative regulation of systemic arterial blood pressure; transmembrane receptor protein serine/threonine kinase s…	intracellular organelle; intracellular organelle part; cytoplasm; nuclear lumen; intracellular part; cytosol; cell; organelle part; organelle; intracellular membrane-bounded organelle; membrane-enclosed lumen; nucleoplasm; nucleus; intracellular organelle lumen; intracellular; cell part; membrane-bounded organelle; organelle lumen; cytoplasmic part; nuclear part;	ligase activity, forming carbon-nitrogen bonds; ion channel inhibitor activity; small conjugating protein ligase activity; catalytic activity; channel regulator activity; ubiquitin-protein ligase activity; ligase activity; sodium channel inhibitor activity; sodium channel regulator activity; acid-amino acid ligase activity; channel inhibitor activity;	K13305	NEDD4L; E3 ubiquitin-protein ligase NEDD4-like [EC:6.3.2.19]	hsa04960 Aldosterone-regulated sodium reabsorption - Homo sapiens (human); hsa04144 Endocytosis - Homo sapiens (human); hsa04120 Ubiquitin mediated proteolysis - Homo sapiens (human);	IPR001202; IPR000569; IPR000008;	WW domain; C2 domain; HECT;
Q96PU5	521	K	E3 ubiquitin-protein ligase NEDD4-like	NEDD4L	0.706	0.752	0.792	1.918	1.072		0.368092	0.701493		0.534792			cyto_nucl	single organism signaling; regulation of vesicle-mediated transport; regulation of biological quality; cell surface receptor signaling pathway; cellular monovalent inorganic cation homeostasis; negative regulation of sodium ion transport; cellular metabolic process; metabolic process; negative regulation of systemic arterial blood pressure; transmembrane receptor protein serine/threonine kinase s…	intracellular organelle; intracellular organelle part; cytoplasm; nuclear lumen; intracellular part; cytosol; cell; organelle part; organelle; intracellular membrane-bounded organelle; membrane-enclosed lumen; nucleoplasm; nucleus; intracellular organelle lumen; intracellular; cell part; membrane-bounded organelle; organelle lumen; cytoplasmic part; nuclear part;	ligase activity, forming carbon-nitrogen bonds; ion channel inhibitor activity; small conjugating protein ligase activity; catalytic activity; channel regulator activity; ubiquitin-protein ligase activity; ligase activity; sodium channel inhibitor activity; sodium channel regulator activity; acid-amino acid ligase activity; channel inhibitor activity;	K13305	NEDD4L; E3 ubiquitin-protein ligase NEDD4-like [EC:6.3.2.19]	hsa04960 Aldosterone-regulated sodium reabsorption - Homo sapiens (human); hsa04144 Endocytosis - Homo sapiens (human); hsa04120 Ubiquitin mediated proteolysis - Homo sapiens (human);	IPR001202; IPR000569; IPR000008;	WW domain; C2 domain; HECT;
Q96PU5	531	K	E3 ubiquitin-protein ligase NEDD4-like	NEDD4L		1.045		1.918	1.072			0.974813		0.974813			cyto_nucl	single organism signaling; regulation of vesicle-mediated transport; regulation of biological quality; cell surface receptor signaling pathway; cellular monovalent inorganic cation homeostasis; negative regulation of sodium ion transport; cellular metabolic process; metabolic process; negative regulation of systemic arterial blood pressure; transmembrane receptor protein serine/threonine kinase s…	intracellular organelle; intracellular organelle part; cytoplasm; nuclear lumen; intracellular part; cytosol; cell; organelle part; organelle; intracellular membrane-bounded organelle; membrane-enclosed lumen; nucleoplasm; nucleus; intracellular organelle lumen; intracellular; cell part; membrane-bounded organelle; organelle lumen; cytoplasmic part; nuclear part;	ligase activity, forming carbon-nitrogen bonds; ion channel inhibitor activity; small conjugating protein ligase activity; catalytic activity; channel regulator activity; ubiquitin-protein ligase activity; ligase activity; sodium channel inhibitor activity; sodium channel regulator activity; acid-amino acid ligase activity; channel inhibitor activity;	K13305	NEDD4L; E3 ubiquitin-protein ligase NEDD4-like [EC:6.3.2.19]	hsa04960 Aldosterone-regulated sodium reabsorption - Homo sapiens (human); hsa04144 Endocytosis - Homo sapiens (human); hsa04120 Ubiquitin mediated proteolysis - Homo sapiens (human);	IPR001202; IPR000569; IPR000008;	WW domain; C2 domain; HECT;
Q96PU5	539	K	E3 ubiquitin-protein ligase NEDD4-like	NEDD4L	1.204	1.227	1.224	1.918	1.072		0.627737	1.14459		0.886163			cyto_nucl	single organism signaling; regulation of vesicle-mediated transport; regulation of biological quality; cell surface receptor signaling pathway; cellular monovalent inorganic cation homeostasis; negative regulation of sodium ion transport; cellular metabolic process; metabolic process; negative regulation of systemic arterial blood pressure; transmembrane receptor protein serine/threonine kinase s…	intracellular organelle; intracellular organelle part; cytoplasm; nuclear lumen; intracellular part; cytosol; cell; organelle part; organelle; intracellular membrane-bounded organelle; membrane-enclosed lumen; nucleoplasm; nucleus; intracellular organelle lumen; intracellular; cell part; membrane-bounded organelle; organelle lumen; cytoplasmic part; nuclear part;	ligase activity, forming carbon-nitrogen bonds; ion channel inhibitor activity; small conjugating protein ligase activity; catalytic activity; channel regulator activity; ubiquitin-protein ligase activity; ligase activity; sodium channel inhibitor activity; sodium channel regulator activity; acid-amino acid ligase activity; channel inhibitor activity;	K13305	NEDD4L; E3 ubiquitin-protein ligase NEDD4-like [EC:6.3.2.19]	hsa04960 Aldosterone-regulated sodium reabsorption - Homo sapiens (human); hsa04144 Endocytosis - Homo sapiens (human); hsa04120 Ubiquitin mediated proteolysis - Homo sapiens (human);	IPR001202; IPR000569; IPR000008;	WW domain; C2 domain; HECT;
Q96PU5	621	K	E3 ubiquitin-protein ligase NEDD4-like	NEDD4L	0.338		0.287	1.918	1.072		0.176225			0.176225			cyto_nucl	single organism signaling; regulation of vesicle-mediated transport; regulation of biological quality; cell surface receptor signaling pathway; cellular monovalent inorganic cation homeostasis; negative regulation of sodium ion transport; cellular metabolic process; metabolic process; negative regulation of systemic arterial blood pressure; transmembrane receptor protein serine/threonine kinase s…	intracellular organelle; intracellular organelle part; cytoplasm; nuclear lumen; intracellular part; cytosol; cell; organelle part; organelle; intracellular membrane-bounded organelle; membrane-enclosed lumen; nucleoplasm; nucleus; intracellular organelle lumen; intracellular; cell part; membrane-bounded organelle; organelle lumen; cytoplasmic part; nuclear part;	ligase activity, forming carbon-nitrogen bonds; ion channel inhibitor activity; small conjugating protein ligase activity; catalytic activity; channel regulator activity; ubiquitin-protein ligase activity; ligase activity; sodium channel inhibitor activity; sodium channel regulator activity; acid-amino acid ligase activity; channel inhibitor activity;	K13305	NEDD4L; E3 ubiquitin-protein ligase NEDD4-like [EC:6.3.2.19]	hsa04960 Aldosterone-regulated sodium reabsorption - Homo sapiens (human); hsa04144 Endocytosis - Homo sapiens (human); hsa04120 Ubiquitin mediated proteolysis - Homo sapiens (human);	IPR001202; IPR000569; IPR000008;	WW domain; C2 domain; HECT;
Q96PU5	639	K	E3 ubiquitin-protein ligase NEDD4-like	NEDD4L	1.736	1.596	1.679	1.918	1.072		0.905109	1.48881		1.19696			cyto_nucl	single organism signaling; regulation of vesicle-mediated transport; regulation of biological quality; cell surface receptor signaling pathway; cellular monovalent inorganic cation homeostasis; negative regulation of sodium ion transport; cellular metabolic process; metabolic process; negative regulation of systemic arterial blood pressure; transmembrane receptor protein serine/threonine kinase s…	intracellular organelle; intracellular organelle part; cytoplasm; nuclear lumen; intracellular part; cytosol; cell; organelle part; organelle; intracellular membrane-bounded organelle; membrane-enclosed lumen; nucleoplasm; nucleus; intracellular organelle lumen; intracellular; cell part; membrane-bounded organelle; organelle lumen; cytoplasmic part; nuclear part;	ligase activity, forming carbon-nitrogen bonds; ion channel inhibitor activity; small conjugating protein ligase activity; catalytic activity; channel regulator activity; ubiquitin-protein ligase activity; ligase activity; sodium channel inhibitor activity; sodium channel regulator activity; acid-amino acid ligase activity; channel inhibitor activity;	K13305	NEDD4L; E3 ubiquitin-protein ligase NEDD4-like [EC:6.3.2.19]	hsa04960 Aldosterone-regulated sodium reabsorption - Homo sapiens (human); hsa04144 Endocytosis - Homo sapiens (human); hsa04120 Ubiquitin mediated proteolysis - Homo sapiens (human);	IPR001202; IPR000569; IPR000008;	WW domain; C2 domain; HECT;
Q96QK1	694	K	Vacuolar protein sorting-associated protein 35	VPS35	0.734			0.869	0.9	0.844	0.844649			0.844649			cyto	intracellular transport; death; vesicle-mediated transport; single-organism cellular process; single-organism process; organic substance transport; protein transport; cellular localization; establishment of localization; transport; establishment of protein localization; endosomal transport; establishment of localization in cell; retrograde transport, endosome to Golgi; cell death; localization; m…	membrane; organelle; intracellular membrane-bounded organelle; intracellular organelle; cell part; intracellular; cytoplasm; endosome; intracellular part; membrane-bounded organelle; cytosol; cell; cytoplasmic part;					IPR016024;	Armadillo-type fold;	VPS35-VPS29-VPS26A complex; Retromer complex;
Q99755	103	K	Phosphatidylinositol 4-phosphate 5-kinase type-1 alpha	PIP5K1A	1.518			0.678		0.689	2.23894			2.23894			nucl	single organism signaling; cellular component biogenesis; establishment of protein localization to plasma membrane; cellular lipid metabolic process; cellular metabolic process; protein transport; lipid biosynthetic process; epidermal cell differentiation; biological adhesion; response to external stimulus; metabolic process; actin cytoskeleton organization; positive regulation of molecular funct…	membrane; cell periphery; ruffle membrane; cytoplasm; intracellular part; nuclear body; cell; organelle part; membrane-enclosed lumen; nucleoplasm; intracellular organelle lumen; leading edge membrane; membrane part; nuclear speck; intracellular; cell part; lamellipodium; membrane-bounded organelle; nucleoplasm part; organelle lumen; cell leading edge; intracellular organelle; cell projection; in…	phosphatidylinositol phosphate kinase activity; ATP binding; nucleoside phosphate binding; phosphotransferase activity, alcohol group as acceptor; nucleoside binding; ion binding; protein binding; nucleotide binding; kinase binding; organic cyclic compound binding; heterocyclic compound binding; ribonucleoside binding; kinase activity; catalytic activity; ribonucleotide binding; binding; purine r…	K00889	E2.7.1.68; 1-phosphatidylinositol-4-phosphate 5-kinase [EC:2.7.1.68]	hsa00562 Inositol phosphate metabolism - Homo sapiens (human); hsa04666 Fc gamma R-mediated phagocytosis - Homo sapiens (human); hsa04144 Endocytosis - Homo sapiens (human); hsa04510 Focal adhesion - Homo sapiens (human); hsa01100 Metabolic pathways - Homo sapiens (human); hsa04070 Phosphatidylinositol signaling system - Homo sapiens (human); hsa04810 Regulation of actin cytoskeleton - Homo sapie…	IPR027483; IPR016034; IPR002498; IPR027484;	Phosphatidylinositol-4-phosphate 5-kinase, C-terminal; Phosphatidylinositol-4-phosphate 5-kinase, N-terminal domain; Phosphatidylinositol-4-phosphate 5-kinase, core; Phosphatidylinositol-4-phosphate 5-kinase, core, subgroup;
Q99816	382	K	Tumor susceptibility gene 101 protein	TSG101		0.344		1.228	1.227	1.289		0.280359		0.280359			cyto	cellular developmental process; single-organism process; multi-organism cellular process; negative regulation of RNA metabolic process; cellular metabolic process; protein transport; negative regulation of cell proliferation; establishment of localization; regulation of cell growth; regulation of RNA biosynthetic process; epidermal cell differentiation; metabolic process; establishment of localiz…	membrane; organelle membrane; cell periphery; cytoplasm; intracellular part; cell; organelle part; early endosome; non-membrane-bounded organelle; membrane-enclosed lumen; intracellular organelle lumen; late endosome membrane; intracellular; cell part; endosome; membrane-bounded organelle; multivesicular body; organelle lumen; intracellular organelle; endosome membrane; late endosome; intracellul…	organic cyclic compound binding; heterocyclic compound binding; DNA binding; transcription corepressor activity; binding; nucleic acid binding; transcription factor binding transcription factor activity; ubiquitin binding; protein binding; transcription cofactor activity; protein binding transcription factor activity; small conjugating protein binding;	K12183	TSG101; ESCRT-I complex subunit TSG101	hsa04144 Endocytosis - Homo sapiens (human);	IPR016135; IPR008883; IPR017916;	Ubiquitin E2 variant, N-terminal; Steadiness box; Ubiquitin-conjugating enzyme/RWD-like;	TSG101-VPS37B-VPS28 complex; ESCRT-I complex;
Q99961	20	K	Endophilin-A2	SH3GL1		1.601		1.38	1.412	1.408		1.13385		1.13385			nucl	regulation of cellular process; single organism signaling; developmental process; nervous system development; cellular response to stimulus; single-multicellular organism process; system development; vesicle-mediated transport; single-organism cellular process; single-organism process; response to stimulus; signaling; endocytosis; multicellular organismal process; establishment of localization; t…	membrane; endosome membrane; intracellular organelle; organelle membrane; intracellular organelle part; cytoplasm; endosomal part; intracellular part; cell; organelle part; early endosome; intracellular membrane-bounded organelle; organelle; intracellular; cell part; endosome; early endosome membrane; membrane-bounded organelle; cytoplasmic part;	lipid binding; binding;	K11247	SH3GL; endophilin-A	hsa04144 Endocytosis - Homo sapiens (human);	IPR001452; IPR027267; IPR004148;	Arfaptin homology (AH) domain/BAR domain; SH3 domain; BAR domain;
Q99961	76	K	Endophilin-A2	SH3GL1			0.93	1.38	1.412	1.408			0.660511	0.660511			nucl	regulation of cellular process; single organism signaling; developmental process; nervous system development; cellular response to stimulus; single-multicellular organism process; system development; vesicle-mediated transport; single-organism cellular process; single-organism process; response to stimulus; signaling; endocytosis; multicellular organismal process; establishment of localization; t…	membrane; endosome membrane; intracellular organelle; organelle membrane; intracellular organelle part; cytoplasm; endosomal part; intracellular part; cell; organelle part; early endosome; intracellular membrane-bounded organelle; organelle; intracellular; cell part; endosome; early endosome membrane; membrane-bounded organelle; cytoplasmic part;	lipid binding; binding;	K11247	SH3GL; endophilin-A	hsa04144 Endocytosis - Homo sapiens (human);	IPR001452; IPR027267; IPR004148;	Arfaptin homology (AH) domain/BAR domain; SH3 domain; BAR domain;
Q99961	102	K	Endophilin-A2	SH3GL1	0.795	0.85	0.805	1.38	1.412	1.408	0.576087	0.601983	0.571733	0.583268	0.00132908		nucl	regulation of cellular process; single organism signaling; developmental process; nervous system development; cellular response to stimulus; single-multicellular organism process; system development; vesicle-mediated transport; single-organism cellular process; single-organism process; response to stimulus; signaling; endocytosis; multicellular organismal process; establishment of localization; t…	membrane; endosome membrane; intracellular organelle; organelle membrane; intracellular organelle part; cytoplasm; endosomal part; intracellular part; cell; organelle part; early endosome; intracellular membrane-bounded organelle; organelle; intracellular; cell part; endosome; early endosome membrane; membrane-bounded organelle; cytoplasmic part;	lipid binding; binding;	K11247	SH3GL; endophilin-A	hsa04144 Endocytosis - Homo sapiens (human);	IPR001452; IPR027267; IPR004148;	Arfaptin homology (AH) domain/BAR domain; SH3 domain; BAR domain;
Q9BV40	47	K	Vesicle-associated membrane protein 8	VAMP8	2	2.016	1.909	0.826	0.805	0.776	2.42131	2.50435	2.46005	2.4619	0.000175302	Up	plas	regulation of cellular process; regulation of vesicle-mediated transport; cellular component biogenesis; intracellular transport; cellular component organization; Golgi vesicle transport; single-organism process; establishment of localization; establishment of localization in cell; cellular component assembly; regulation of localization; macromolecular complex assembly; single-organism membrane f…	membrane; cytoplasmic vesicle; organelle membrane; membrane-bounded vesicle; cell periphery; cytoplasmic membrane-bounded vesicle; vesicle; cytoplasm; cytoplasmic vesicle part; macromolecular complex; intrinsic to membrane; intracellular part; cell; organelle part; recycling endosome; early endosome; lysosomal membrane; late endosome membrane; intracellular; cell part; membrane part; lysosome; en…		K08512	VAMP8; vesicle-associated membrane protein 8	hsa04611 Platelet activation - Homo sapiens (human); hsa04130 SNARE interactions in vesicular transport - Homo sapiens (human);	IPR001388;	Synaptobrevin;	SNARE complex;
Q9BV40	59	K	Vesicle-associated membrane protein 8	VAMP8	1.419	1.372	1.466	0.826	0.805	0.776	1.71792	1.70435	1.88918	1.77048	0.00501066		plas	regulation of cellular process; regulation of vesicle-mediated transport; cellular component biogenesis; intracellular transport; cellular component organization; Golgi vesicle transport; single-organism process; establishment of localization; establishment of localization in cell; cellular component assembly; regulation of localization; macromolecular complex assembly; single-organism membrane f…	membrane; cytoplasmic vesicle; organelle membrane; membrane-bounded vesicle; cell periphery; cytoplasmic membrane-bounded vesicle; vesicle; cytoplasm; cytoplasmic vesicle part; macromolecular complex; intrinsic to membrane; intracellular part; cell; organelle part; recycling endosome; early endosome; lysosomal membrane; late endosome membrane; intracellular; cell part; membrane part; lysosome; en…		K08512	VAMP8; vesicle-associated membrane protein 8	hsa04611 Platelet activation - Homo sapiens (human); hsa04130 SNARE interactions in vesicular transport - Homo sapiens (human);	IPR001388;	Synaptobrevin;	SNARE complex;
Q9BXF6	560	K	Rab11 family-interacting protein 5	RAB11FIP5		2.347		1.076	1.135	1.168		2.06784		2.06784			nucl	establishment of protein localization; transport; organic substance transport; localization; macromolecule localization; protein localization; protein transport; establishment of localization;	membrane; outer membrane; organelle membrane; cytoplasm; recycling endosome membrane; intracellular part; cell; organelle part; recycling endosome; non-membrane-bounded organelle; mitochondrial envelope; cytoskeleton; microtubule organizing center; microtubule cytoskeleton; cell part; intracellular; endosome; organelle outer membrane; membrane-bounded organelle; intracellular organelle; endosome …	tubulin binding; gamma-tubulin binding; protein binding; cytoskeletal protein binding; binding;	K12484	RAB11FIP1_2_5; Rab11 family-interacting protein 1/2/5	hsa04144 Endocytosis - Homo sapiens (human);	IPR019018; IPR000008;	C2 domain; Rab-binding domain FIP-RBD;
Q9BXF6	583	K	Rab11 family-interacting protein 5	RAB11FIP5	2.313	2.337	2.261	1.076	1.135	1.168	2.14963	2.05903	1.93579	2.04815	0.00269425	Up	nucl	establishment of protein localization; transport; organic substance transport; localization; macromolecule localization; protein localization; protein transport; establishment of localization;	membrane; outer membrane; organelle membrane; cytoplasm; recycling endosome membrane; intracellular part; cell; organelle part; recycling endosome; non-membrane-bounded organelle; mitochondrial envelope; cytoskeleton; microtubule organizing center; microtubule cytoskeleton; cell part; intracellular; endosome; organelle outer membrane; membrane-bounded organelle; intracellular organelle; endosome …	tubulin binding; gamma-tubulin binding; protein binding; cytoskeletal protein binding; binding;	K12484	RAB11FIP1_2_5; Rab11 family-interacting protein 1/2/5	hsa04144 Endocytosis - Homo sapiens (human);	IPR019018; IPR000008;	C2 domain; Rab-binding domain FIP-RBD;
Q9BXF6	586	K	Rab11 family-interacting protein 5	RAB11FIP5	3.07	3.202	3.291	1.076	1.135	1.168	2.85316	2.82115	2.81764	2.83065	2.20018e-05	Up	nucl	establishment of protein localization; transport; organic substance transport; localization; macromolecule localization; protein localization; protein transport; establishment of localization;	membrane; outer membrane; organelle membrane; cytoplasm; recycling endosome membrane; intracellular part; cell; organelle part; recycling endosome; non-membrane-bounded organelle; mitochondrial envelope; cytoskeleton; microtubule organizing center; microtubule cytoskeleton; cell part; intracellular; endosome; organelle outer membrane; membrane-bounded organelle; intracellular organelle; endosome …	tubulin binding; gamma-tubulin binding; protein binding; cytoskeletal protein binding; binding;	K12484	RAB11FIP1_2_5; Rab11 family-interacting protein 1/2/5	hsa04144 Endocytosis - Homo sapiens (human);	IPR019018; IPR000008;	C2 domain; Rab-binding domain FIP-RBD;
Q9H223	165	K	EH domain-containing protein 4	EHD4	0.342	0.213		0.449	0.452	0.582	0.761693	0.471239		0.616466			cyto	regulation of vesicle-mediated transport; cellular component biogenesis; nucleoside metabolic process; positive regulation of cellular protein metabolic process; cellular metabolic process; metabolic process; GTP catabolic process; purine nucleotide catabolic process; guanosine-containing compound metabolic process; regulation of localization; macromolecular complex assembly; purine ribonucleosid…	membrane; endosome membrane; intracellular organelle; endoplasmic reticulum; organelle membrane; cell periphery; cytoplasm; intracellular organelle part; endosomal part; recycling endosome membrane; intracellular part; cell; organelle part; recycling endosome; plasma membrane; early endosome; intracellular membrane-bounded organelle; organelle; nucleus; cell part; intracellular; perinuclear regio…	nucleoside phosphate binding; hydrolase activity, acting on acid anhydrides; hydrolase activity; organic cyclic compound binding; heterocyclic compound binding; pyrophosphatase activity; catalytic activity; ribonucleotide binding; binding; GTPase activity; purine ribonucleoside binding; cation binding; anion binding; adenyl ribonucleotide binding; adenyl nucleotide binding; hydrolase activity, ac…	K12477	EHD4; EH domain-containing protein 4	hsa04144 Endocytosis - Homo sapiens (human);	IPR000261; IPR011992; IPR001401; IPR002048; IPR027417;	EPS15 homology (EH); EF-hand domain; Dynamin, GTPase domain; EF-hand domain pair; P-loop containing nucleoside triphosphate hydrolase;
Q9HD42	56	K	Charged multivesicular body protein 1a	CHMP1A	0.755			1.72	1.66	1.608	0.438953			0.438953			nucl	negative regulation of transcription by glucose; mitosis; single-organism process; biosynthetic process; negative regulation of RNA metabolic process; cellular metabolic process; protein transport; establishment of localization; regulation of RNA biosynthetic process; response to external stimulus; metabolic process; sister chromatid segregation; cell communication; carbon catabolite regulation o…	membrane; organelle membrane; cytoplasm; intracellular part; cell; organelle part; early endosome; non-membrane-bounded organelle; cytoskeleton; condensed chromosome; membrane-enclosed lumen; microtubule organizing center; intracellular organelle lumen; microtubule cytoskeleton; cell part; intracellular; chromosome; endosome; membrane-bounded organelle; organelle lumen; intracellular organelle; e…	peptidase activity; transition metal ion binding; catalytic activity; binding; ion binding; peptidase activity, acting on L-amino acid peptides; metal ion binding; cation binding; hydrolase activity; metallopeptidase activity; zinc ion binding;						ESCRT-III complex;
Q9NRW7	450	K	Vacuolar protein sorting-associated protein 45	VPS45	1.003	0.917	0.89	0.916	0.855	0.913	1.09498	1.07251	0.974808	1.04743	0.411991		cyto_nucl	intracellular transport; single-multicellular organism process; blood coagulation; regulation of biological quality; single-organism process; response to stimulus; membrane docking; protein transport; hemostasis; establishment of localization; response to wounding; establishment of localization in cell; intracellular protein transport; cellular protein localization; macromolecule localization; pr…	endosome membrane; membrane; intracellular organelle; organelle membrane; cytoplasm; intracellular organelle part; Golgi membrane; intrinsic to membrane; endomembrane system; endosomal part; intracellular part; cell; integral to membrane; organelle part; intracellular membrane-bounded organelle; organelle; membrane part; cell part; intracellular; Golgi apparatus part; endosome; Golgi apparatus; m…		K12479	VPS45; vacuolar protein sorting-associated protein 45	hsa04144 Endocytosis - Homo sapiens (human);	IPR027482;	Sec1-like, domain 2;
Q9NZM3	583	K	Intersectin-2	ITSN2	3.366	3.292		1.624	1.835	1.592	2.07266	1.79401		1.93333			nucl	regulation of cellular process; regulation of signaling; vesicle-mediated transport; regulation of Ras protein signal transduction; endocytosis; establishment of localization; transport; regulation of cell communication; regulation of biological process; regulation of response to stimulus; localization; regulation of Rho protein signal transduction; regulation of signal transduction; regulation o…	intracellular part; cell; cell part; intracellular; cytoplasm;	protein binding, bridging; guanyl-nucleotide exchange factor activity; nucleoside-triphosphatase regulator activity; GTPase regulator activity; ion binding; protein binding; SH3/SH2 adaptor activity; signaling adaptor activity; enzyme regulator activity; binding; phospholipid binding; lipid binding; cation binding; metal ion binding; anion binding; Ras guanyl-nucleotide exchange factor activity; …				IPR011511; IPR011992; IPR002048; IPR000219; IPR001849; IPR001452; IPR011993; IPR000261; IPR000008;	EPS15 homology (EH); EF-hand domain; Variant SH3 domain; Pleckstrin homology domain; EF-hand domain pair; Dbl homology (DH) domain; Pleckstrin homology-like domain; SH3 domain; C2 domain;
Q9UBC2	492	K	Epidermal growth factor receptor substrate 15-like 1	EPS15L1		1.543	1.901	1.171	1.276	1.298		1.20925	1.46456	1.3369			nucl	regulation of cellular process; single organism signaling; negative regulation of signal transduction; cell surface receptor signaling pathway; negative regulation of ERBB signaling pathway; regulation of signaling; single-organism process; negative regulation of biological process; negative regulation of cellular process; epidermal growth factor receptor signaling pathway; response to stimulus; …	organelle; intracellular membrane-bounded organelle; intracellular organelle; membrane; nucleus; cell periphery; intracellular; membrane part; cell part; endomembrane system; intracellular part; membrane-bounded organelle; cell; coated pit; plasma membrane;	cation binding; metal ion binding; calcium ion binding; binding; ion binding;				IPR000261; IPR011992; IPR002048;	EPS15 homology (EH); EF-hand domain; EF-hand domain pair;
Q9UBC2	531	K	Epidermal growth factor receptor substrate 15-like 1	EPS15L1	1.425	1.482	1.491	1.171	1.276	1.298	1.21691	1.16144	1.14869	1.17568	0.0174992		nucl	regulation of cellular process; single organism signaling; negative regulation of signal transduction; cell surface receptor signaling pathway; negative regulation of ERBB signaling pathway; regulation of signaling; single-organism process; negative regulation of biological process; negative regulation of cellular process; epidermal growth factor receptor signaling pathway; response to stimulus; …	organelle; intracellular membrane-bounded organelle; intracellular organelle; membrane; nucleus; cell periphery; intracellular; membrane part; cell part; endomembrane system; intracellular part; membrane-bounded organelle; cell; coated pit; plasma membrane;	cation binding; metal ion binding; calcium ion binding; binding; ion binding;				IPR000261; IPR011992; IPR002048;	EPS15 homology (EH); EF-hand domain; EF-hand domain pair;
Q9UBC2	602	K	Epidermal growth factor receptor substrate 15-like 1	EPS15L1	1.574	1.993	1.158	1.171	1.276	1.298	1.34415	1.56191	0.892142	1.26607	0.414842		nucl	regulation of cellular process; single organism signaling; negative regulation of signal transduction; cell surface receptor signaling pathway; negative regulation of ERBB signaling pathway; regulation of signaling; single-organism process; negative regulation of biological process; negative regulation of cellular process; epidermal growth factor receptor signaling pathway; response to stimulus; …	organelle; intracellular membrane-bounded organelle; intracellular organelle; membrane; nucleus; cell periphery; intracellular; membrane part; cell part; endomembrane system; intracellular part; membrane-bounded organelle; cell; coated pit; plasma membrane;	cation binding; metal ion binding; calcium ion binding; binding; ion binding;				IPR000261; IPR011992; IPR002048;	EPS15 homology (EH); EF-hand domain; EF-hand domain pair;
Q9UBC2	679	K	Epidermal growth factor receptor substrate 15-like 1	EPS15L1	1.864			1.171	1.276	1.298	1.5918			1.5918			nucl	regulation of cellular process; single organism signaling; negative regulation of signal transduction; cell surface receptor signaling pathway; negative regulation of ERBB signaling pathway; regulation of signaling; single-organism process; negative regulation of biological process; negative regulation of cellular process; epidermal growth factor receptor signaling pathway; response to stimulus; …	organelle; intracellular membrane-bounded organelle; intracellular organelle; membrane; nucleus; cell periphery; intracellular; membrane part; cell part; endomembrane system; intracellular part; membrane-bounded organelle; cell; coated pit; plasma membrane;	cation binding; metal ion binding; calcium ion binding; binding; ion binding;				IPR000261; IPR011992; IPR002048;	EPS15 homology (EH); EF-hand domain; EF-hand domain pair;
Q9UBC2	683	K	Epidermal growth factor receptor substrate 15-like 1	EPS15L1	3.022	4.134	3.152	1.171	1.276	1.298	2.5807	3.23981	2.42835	2.74962	0.0112703	Up	nucl	regulation of cellular process; single organism signaling; negative regulation of signal transduction; cell surface receptor signaling pathway; negative regulation of ERBB signaling pathway; regulation of signaling; single-organism process; negative regulation of biological process; negative regulation of cellular process; epidermal growth factor receptor signaling pathway; response to stimulus; …	organelle; intracellular membrane-bounded organelle; intracellular organelle; membrane; nucleus; cell periphery; intracellular; membrane part; cell part; endomembrane system; intracellular part; membrane-bounded organelle; cell; coated pit; plasma membrane;	cation binding; metal ion binding; calcium ion binding; binding; ion binding;				IPR000261; IPR011992; IPR002048;	EPS15 homology (EH); EF-hand domain; EF-hand domain pair;
Q9UBC2	694	K	Epidermal growth factor receptor substrate 15-like 1	EPS15L1	3.234	3.735	3.276	1.171	1.276	1.298	2.76174	2.92712	2.52388	2.73758	0.00274824	Up	nucl	regulation of cellular process; single organism signaling; negative regulation of signal transduction; cell surface receptor signaling pathway; negative regulation of ERBB signaling pathway; regulation of signaling; single-organism process; negative regulation of biological process; negative regulation of cellular process; epidermal growth factor receptor signaling pathway; response to stimulus; …	organelle; intracellular membrane-bounded organelle; intracellular organelle; membrane; nucleus; cell periphery; intracellular; membrane part; cell part; endomembrane system; intracellular part; membrane-bounded organelle; cell; coated pit; plasma membrane;	cation binding; metal ion binding; calcium ion binding; binding; ion binding;				IPR000261; IPR011992; IPR002048;	EPS15 homology (EH); EF-hand domain; EF-hand domain pair;
Q9UBC2	701	K	Epidermal growth factor receptor substrate 15-like 1	EPS15L1	2.957	3.053	3.256	1.171	1.276	1.298	2.52519	2.39263	2.50847	2.47543	0.000526052	Up	nucl	regulation of cellular process; single organism signaling; negative regulation of signal transduction; cell surface receptor signaling pathway; negative regulation of ERBB signaling pathway; regulation of signaling; single-organism process; negative regulation of biological process; negative regulation of cellular process; epidermal growth factor receptor signaling pathway; response to stimulus; …	organelle; intracellular membrane-bounded organelle; intracellular organelle; membrane; nucleus; cell periphery; intracellular; membrane part; cell part; endomembrane system; intracellular part; membrane-bounded organelle; cell; coated pit; plasma membrane;	cation binding; metal ion binding; calcium ion binding; binding; ion binding;				IPR000261; IPR011992; IPR002048;	EPS15 homology (EH); EF-hand domain; EF-hand domain pair;
Q9UBC2	829	K	Epidermal growth factor receptor substrate 15-like 1	EPS15L1	3.771	3.995	3.693	1.171	1.276	1.298	3.22032	3.13088	2.84515	3.06545	0.00167977	Up	nucl	regulation of cellular process; single organism signaling; negative regulation of signal transduction; cell surface receptor signaling pathway; negative regulation of ERBB signaling pathway; regulation of signaling; single-organism process; negative regulation of biological process; negative regulation of cellular process; epidermal growth factor receptor signaling pathway; response to stimulus; …	organelle; intracellular membrane-bounded organelle; intracellular organelle; membrane; nucleus; cell periphery; intracellular; membrane part; cell part; endomembrane system; intracellular part; membrane-bounded organelle; cell; coated pit; plasma membrane;	cation binding; metal ion binding; calcium ion binding; binding; ion binding;				IPR000261; IPR011992; IPR002048;	EPS15 homology (EH); EF-hand domain; EF-hand domain pair;
Q9UBC2	838	K	Epidermal growth factor receptor substrate 15-like 1	EPS15L1	4.149	3.98	4.371	1.171	1.276	1.298	3.54313	3.11912	3.36749	3.34325	0.00141322	Up	nucl	regulation of cellular process; single organism signaling; negative regulation of signal transduction; cell surface receptor signaling pathway; negative regulation of ERBB signaling pathway; regulation of signaling; single-organism process; negative regulation of biological process; negative regulation of cellular process; epidermal growth factor receptor signaling pathway; response to stimulus; …	organelle; intracellular membrane-bounded organelle; intracellular organelle; membrane; nucleus; cell periphery; intracellular; membrane part; cell part; endomembrane system; intracellular part; membrane-bounded organelle; cell; coated pit; plasma membrane;	cation binding; metal ion binding; calcium ion binding; binding; ion binding;				IPR000261; IPR011992; IPR002048;	EPS15 homology (EH); EF-hand domain; EF-hand domain pair;
Q9Y5X3	337	K	Sorting nexin-5	SNX5			0.64	1.288	1.351	1.296			0.493827	0.493827			nucl	vesicle-mediated transport; single-organism cellular process; single-organism process; organic substance transport; endocytosis; pinocytosis; protein transport; establishment of localization; transport; establishment of protein localization; cell communication; localization; macromolecule localization; protein localization; cellular process; single-organism transport;	membrane; extrinsic to membrane; organelle membrane; cytoplasmic vesicle; cell periphery; membrane-bounded vesicle; cytoplasmic membrane-bounded vesicle; vesicle; cytoplasm; cytoplasmic vesicle part; intracellular part; extrinsic to internal side of plasma membrane; cell; internal side of plasma membrane; organelle part; early endosome; membrane part; intracellular; cell part; phagocytic cup; end…	lipid binding; anion binding; binding; phosphatidylinositol binding; phospholipid binding; ion binding;	K17920			IPR015404; IPR001683;	Vps5 C-terminal; Phox homologous domain;
Q9Y6I3	107	K	Epsin-1	EPN1	0.448	0.454	0.464	1.437	1.473	1.508	0.311761	0.308215	0.307692	0.309222	1.85267e-05	Down	nucl	reproduction; regulation of cellular process; single organism signaling; single-multicellular organism process; negative regulation of signal transduction; reproductive process; cell surface receptor signaling pathway; negative regulation of ERBB signaling pathway; chordate embryonic development; embryonic organ development; regulation of signaling; single-organism process; negative regulation of…	intracellular organelle; membrane; cell periphery; cytoplasm; endomembrane system; intracellular part; cell; plasma membrane; intracellular membrane-bounded organelle; organelle; nucleus; cell part; membrane part; intracellular; coated pit; membrane-bounded organelle;	lipid binding; binding;	K12471	EPN; epsin	hsa04144 Endocytosis - Homo sapiens (human);	IPR001026; IPR013809; IPR008942;	Epsin-like, N-terminal; Epsin domain, N-terminal; ENTH/VHS;	RalBP1-CCNB1-AP2A-NUMB-EPN1 complex;
Q9Y6I3	117	K	Epsin-1	EPN1		0.519	0.423	1.437	1.473	1.508		0.352342	0.280504	0.316423			nucl	reproduction; regulation of cellular process; single organism signaling; single-multicellular organism process; negative regulation of signal transduction; reproductive process; cell surface receptor signaling pathway; negative regulation of ERBB signaling pathway; chordate embryonic development; embryonic organ development; regulation of signaling; single-organism process; negative regulation of…	intracellular organelle; membrane; cell periphery; cytoplasm; endomembrane system; intracellular part; cell; plasma membrane; intracellular membrane-bounded organelle; organelle; nucleus; cell part; membrane part; intracellular; coated pit; membrane-bounded organelle;	lipid binding; binding;	K12471	EPN; epsin	hsa04144 Endocytosis - Homo sapiens (human);	IPR001026; IPR013809; IPR008942;	Epsin-like, N-terminal; Epsin domain, N-terminal; ENTH/VHS;	RalBP1-CCNB1-AP2A-NUMB-EPN1 complex;
Q9Y6I3	128	K	Epsin-1	EPN1	0.723	0.656	0.63	1.437	1.473	1.508	0.503132	0.44535	0.417772	0.455418	0.00708046	Down	nucl	reproduction; regulation of cellular process; single organism signaling; single-multicellular organism process; negative regulation of signal transduction; reproductive process; cell surface receptor signaling pathway; negative regulation of ERBB signaling pathway; chordate embryonic development; embryonic organ development; regulation of signaling; single-organism process; negative regulation of…	intracellular organelle; membrane; cell periphery; cytoplasm; endomembrane system; intracellular part; cell; plasma membrane; intracellular membrane-bounded organelle; organelle; nucleus; cell part; membrane part; intracellular; coated pit; membrane-bounded organelle;	lipid binding; binding;	K12471	EPN; epsin	hsa04144 Endocytosis - Homo sapiens (human);	IPR001026; IPR013809; IPR008942;	Epsin-like, N-terminal; Epsin domain, N-terminal; ENTH/VHS;	RalBP1-CCNB1-AP2A-NUMB-EPN1 complex;
Q9Y6I3	149	K	Epsin-1	EPN1	0.679	0.656	0.646	1.437	1.473	1.508	0.472512	0.44535	0.428382	0.448748	0.00188925	Down	nucl	reproduction; regulation of cellular process; single organism signaling; single-multicellular organism process; negative regulation of signal transduction; reproductive process; cell surface receptor signaling pathway; negative regulation of ERBB signaling pathway; chordate embryonic development; embryonic organ development; regulation of signaling; single-organism process; negative regulation of…	intracellular organelle; membrane; cell periphery; cytoplasm; endomembrane system; intracellular part; cell; plasma membrane; intracellular membrane-bounded organelle; organelle; nucleus; cell part; membrane part; intracellular; coated pit; membrane-bounded organelle;	lipid binding; binding;	K12471	EPN; epsin	hsa04144 Endocytosis - Homo sapiens (human);	IPR001026; IPR013809; IPR008942;	Epsin-like, N-terminal; Epsin domain, N-terminal; ENTH/VHS;	RalBP1-CCNB1-AP2A-NUMB-EPN1 complex;
