# Supplementary material for: Multiomics Analysis of Endocytosis upon HBV Infection and Identification of SCAMP1 as a Novel Host Restriction Factor against HBV Replication
Source: Int J Mol Sci. 2022 Feb 17;23(4):2211. doi: 10.3390/ijms23042211 (PMC8874515; doi:10.3390/ijms23042211)
Supplement: Supplementary file 1 [file ijms-23-02211-s001.zip › Supplementary Table S3.xlsx]

## Sheet: Sheet2
Endocytosis associated proteome in response to HBV infection
Protein accession	Protein description	Gene name	MW [kDa]	Exp.1	Exp.2	Exp.3	L/H Ratio	Log_2L/H Ratio	P value	Regulated Type	Subcellular Location	Biological Process	Cellular Component	Molecular Function	KEGG KO No.	KEGG Gene	KEGG Pathway	InterPro ID	InterPro Domain	CORUM Complex
O00291	Huntingtin-interacting protein 1	HIP1	116.22	1.448	1.605	1.613	1.55533	0.637224	0.00942904		nucl	regulation of vesicle-mediated transport; cellular component biogenesis; vesicle coating; regulation of cell death; cellular developmental process; single-organism process; biosynthetic process; cellular metabolic process; establishment of localization; positive regulation of cellular component organization; regulation of RNA biosynthetic process; metabolic process; cellular component assembly; r…	membrane; intracellular organelle; intracellular non-membrane-bounded organelle; organelle membrane; cytoplasmic vesicle; membrane-bounded vesicle; cytoplasmic membrane-bounded vesicle; intracellular organelle part; vesicle; cytoplasm; cytoplasmic vesicle part; vesicle membrane; intracellular part; cell; clathrin-coated vesicle membrane; coated vesicle; organelle part; coated vesicle membrane; no…	clathrin binding; structural constituent of cytoskeleton; binding; phosphatidylinositol binding; phospholipid binding; ion binding; lipid binding; protein binding; anion binding; structural molecule activity;	K04559	HIP1; huntingtin interacting protein 1	hsa05016 Huntington's disease - Homo sapiens (human);	IPR002558; IPR013809; IPR011417; IPR008942;	Epsin-like, N-terminal; I/LWEQ domain; AP180 N-terminal homology (ANTH) domain; ENTH/VHS;
O00401	Neural Wiskott-Aldrich syndrome protein	WASL	54.826	0.728	0.735	0.699	0.720667	-0.472596	0.00329184		mito	cellular component biogenesis; regulation of vesicle-mediated transport; regulation of cell projection assembly; cellular component morphogenesis; cellular metabolic process; response to biotic stimulus; response to external stimulus; metabolic process; actin cytoskeleton organization; macromolecular complex assembly; regulation of localization; macromolecule metabolic process; protein localizati…	membrane; cell cortex; organelle membrane; cytoplasmic vesicle; membrane-bounded vesicle; cell periphery; cytoplasmic membrane-bounded vesicle; vesicle; cytoplasm; cytoplasmic vesicle part; cortical cytoskeleton; cortical actin cytoskeleton; intracellular part; cell; organelle part; non-membrane-bounded organelle; cytoskeleton; intracellular; cell part; lamellipodium; endocytic vesicle; membrane-…	small GTPase regulator activity; enzyme regulator activity; nucleoside-triphosphatase regulator activity; GTPase regulator activity;	K05747	WAS; Wiskott-Aldrich syndrome protein	hsa05100 Bacterial invasion of epithelial cells - Homo sapiens (human); hsa05132 Salmonella infection - Homo sapiens (human); hsa04666 Fc gamma R-mediated phagocytosis - Homo sapiens (human); hsa04520 Adherens junction - Homo sapiens (human); hsa05130 Pathogenic Escherichia coli infection - Homo sapiens (human); hsa05131 Shigellosis - Homo sapiens (human); hsa04810 Regulation of actin cytoskeleto…	IPR003124; IPR011993; IPR000095; IPR011026; IPR000697;	Pleckstrin homology-like domain; WH2 domain; Wiscott-Aldrich syndrome protein, C-terminal; WH1/EVH1; CRIB domain;	ABI1-WASL complex; N-WASp homomer;
O00443	Phosphatidylinositol 4-phosphate 3-kinase C2 domain-containing subunit alpha	PIK3C2A	190.68	0.842	0.827	0.745	0.804667	-0.313537	0.0427301		cyto	single organism signaling; cellular component biogenesis; vesicle coating; muscle system process; regulation of biological quality; platelet-derived growth factor receptor signaling pathway; insulin receptor signaling pathway; cell surface receptor signaling pathway; single-organism process; establishment of localization; inositol lipid-mediated signaling; metabolic process; signal transduction; …	membrane; intracellular organelle; cytoplasmic vesicle; cell periphery; membrane-bounded vesicle; cytoplasmic membrane-bounded vesicle; vesicle; cytoplasm; intracellular part; cytosol; cell; coated vesicle; plasma membrane; intracellular membrane-bounded organelle; organelle; nucleus; clathrin-coated vesicle; cell part; intracellular; Golgi apparatus; membrane-bounded organelle; cytoplasmic part;	nucleoside phosphate binding; phosphotransferase activity, alcohol group as acceptor; heterocyclic compound binding; organic cyclic compound binding; kinase activity; ribonucleotide binding; catalytic activity; binding; phosphatidylinositol binding; purine ribonucleoside binding; lipid binding; anion binding; adenyl ribonucleotide binding; adenyl nucleotide binding; 1-phosphatidylinositol-4-phosp…	K00923	PIK3C2; phosphatidylinositol-4-phosphate 3-kinase [EC:2.7.1.154]	hsa00562 Inositol phosphate metabolism - Homo sapiens (human); hsa01100 Metabolic pathways - Homo sapiens (human); hsa04070 Phosphatidylinositol signaling system - Homo sapiens (human);	IPR000403; IPR001263; IPR002420; IPR001683; IPR011009; IPR016024; IPR000008; IPR000341;	Phosphatidylinositol 3-kinase Ras-binding (PI3K RBD) domain; Phosphoinositide 3-kinase, accessory (PIK) domain; Armadillo-type fold; Phosphatidylinositol 3-/4-kinase, catalytic domain; Phosphatidylinositol 3-kinase, C2 domain; Protein kinase-like domain; C2 domain; Phox homologous domain;	EGFR-containing signaling complex;
O00499	Myc box-dependent-interacting protein 1	BIN1	64.699	0.049		0.042	0.0455	-4.45799			cyto	regulation of vesicle-mediated transport; regulation of biological quality; cellular developmental process; regulation of nucleotide catabolic process; single-organism process; multi-organism cellular process; modification of morphology or physiology of other organism; establishment of localization; positive regulation of cellular component organization; regulation of localization; positive regul…	cytoplasmic vesicle; membrane-bounded vesicle; cytoplasmic membrane-bounded vesicle; vesicle; cytoplasm; varicosity; intracellular part; cerebellar mossy fiber; cell; axon terminus; non-membrane-bounded organelle; cytoskeleton; clathrin-coated vesicle; synaptic vesicle; main axon; intracellular; cell part; neuron projection; membrane-bounded organelle; neuron projection terminus; neuron part; syn…					IPR001452; IPR027267; IPR004148;	Arfaptin homology (AH) domain/BAR domain; SH3 domain; BAR domain;
O14828	Secretory carrier-associated membrane protein 3	SCAMP3	38.287	0.945	0.974	1.048	0.989	-0.0159576	0.779768		plas	intracellular transport; vesicle-mediated transport; response to oxygen-containing compound; single-organism cellular process; single-organism process; Golgi vesicle transport; organic substance transport; response to organic substance; response to stimulus; protein transport; establishment of localization; cellular localization; transport; establishment of protein localization; response to lipid…	membrane; intracellular organelle; organelle membrane; cytoplasm; intracellular organelle part; Golgi membrane; intrinsic to membrane; endomembrane system; intracellular part; cell; integral to membrane; organelle part; intracellular membrane-bounded organelle; organelle; membrane part; cell part; intracellular; Golgi apparatus part; membrane-bounded organelle; Golgi apparatus; cytoplasmic part;							SCAMP1-SCAMP2-SCAMP3 complex;
O14964	Hepatocyte growth factor-regulated tyrosine kinase substrate	HGS	86.191	1.765	1.729	1.892	1.79533	0.844252	0.00324578		nucl	single organism signaling; negative regulation of signal transduction; cell surface receptor signaling pathway; negative regulation of ERBB signaling pathway; regulation of signaling; single-organism process; protein transport; negative regulation of cell proliferation; establishment of localization; signal transduction; regulation of cell communication; establishment of localization in cell; cel…	membrane; endosome membrane; intracellular organelle; late endosome; cytoplasmic vesicle; organelle membrane; membrane-bounded vesicle; cytoplasmic membrane-bounded vesicle; vesicle; intracellular organelle part; cytoplasm; endosomal part; intracellular part; cytosol; cell; organelle part; early endosome; intracellular membrane-bounded organelle; organelle; late endosome membrane; multivesicular …	metal ion binding; cation binding; binding; ion binding;	K12182	HGS; hepatocyte growth factor-regulated tyrosine kinase substrate	hsa04144 Endocytosis - Homo sapiens (human); hsa04145 Phagosome - Homo sapiens (human);	IPR002014; IPR000306; IPR017455; IPR013083; IPR018205; IPR011011; IPR024641; IPR008942;	Zinc finger, FYVE-related; VHS subgroup; Zinc finger, FYVE/PHD-type; Hepatocyte growth factor-regulated tyrosine kinase substrate, helical domain; FYVE zinc finger; VHS; ENTH/VHS; Zinc finger, RING/FYVE/PHD-type;	SNARE complex; RIN1-STAM2-HRS complex;
O14976	Cyclin-G-associated kinase	GAK	143.19	1.225	1.284	1.328	1.279	0.355016	0.0133648		plas	single-organism cellular process; single-organism process; cellular process; cell cycle;	intracellular organelle; cell junction; cytoplasm; anchoring junction; intracellular part; cell; intracellular membrane-bounded organelle; organelle; focal adhesion; intracellular; cell part; adherens junction; perinuclear region of cytoplasm; cell-substrate junction; Golgi apparatus; membrane-bounded organelle; cytoplasmic part; cell-substrate adherens junction;	ATP binding; nucleoside phosphate binding; phosphotransferase activity, alcohol group as acceptor; nucleoside binding; ion binding; protein kinase activity; nucleotide binding; organic cyclic compound binding; heterocyclic compound binding; ribonucleoside binding; kinase activity; catalytic activity; ribonucleotide binding; binding; purine ribonucleoside binding; protein serine/threonine kinase a…	K08855			IPR000719; IPR001623; IPR014020; IPR000008; IPR011009;	Protein kinase domain; DnaJ domain; Protein kinase-like domain; C2 domain; Tensin phosphatase, C2 domain;
O15118	Niemann-Pick C1 protein	NPC1	142.17	5.236	4.193	4.701	4.71	2.23573	0.00257296	Up	plas	macromolecule glycosylation; regulation of biological quality; alcohol metabolic process; regulation of response to extracellular stimulus; autophagy; cellular metabolic process; behavior; response to low-density lipoprotein particle stimulus; metabolic process; carbohydrate derivative biosynthetic process; negative regulation of response to external stimulus; response to steroid hormone stimulus…	membrane; endoplasmic reticulum; organelle membrane; cell periphery; vesicle; cytoplasm; intrinsic to membrane; intracellular part; integral to plasma membrane; cell; organelle part; lysosomal membrane; late endosome membrane; membrane part; intracellular; cell part; lysosome; perinuclear region of cytoplasm; endosome; membrane raft; membrane-bounded organelle; lytic vacuole; intracellular organe…	signaling receptor activity; cholesterol binding; sterol binding; lipid transporter activity; substrate-specific transporter activity; hedgehog receptor activity; transmembrane signaling receptor activity; signal transducer activity; steroid binding; organic cyclic compound binding; molecular transducer activity; receptor activity; alcohol binding; binding; sterol transporter activity; lipid bind…	K12385	NPC1; Niemann-Pick C1 protein	hsa04142 Lysosome - Homo sapiens (human);	IPR000731;	Sterol-sensing domain;
O15126	Secretory carrier-associated membrane protein 1	SCAMP1	37.92	1.403	1.508	1.327	1.41267	0.498421	0.0169156		plas	intracellular transport; vesicle-mediated transport; single-organism cellular process; single-organism process; Golgi vesicle transport; organic substance transport; protein transport; establishment of localization; cellular localization; transport; establishment of protein localization; establishment of localization in cell; protein localization; localization; post-Golgi vesicle-mediated transpo…	endosome membrane; membrane; intracellular organelle; organelle membrane; intracellular organelle part; cytoplasm; endosomal part; intrinsic to membrane; recycling endosome membrane; intracellular part; cell; integral to membrane; organelle part; recycling endosome; intracellular membrane-bounded organelle; organelle; intracellular; cell part; membrane part; trans-Golgi network; endosome; membran…							SCAMP1-SCAMP2-SCAMP3 complex; SCAMP1-SCAMP2 complex;
O15127	Secretory carrier-associated membrane protein 2	SCAMP2	36.648	1.819	2.28	2.139	2.07933	1.05612	0.0125662	Up	plas	intracellular transport; vesicle-mediated transport; single-organism cellular process; single-organism process; Golgi vesicle transport; organic substance transport; protein transport; establishment of localization; cellular localization; transport; establishment of protein localization; establishment of localization in cell; protein localization; localization; post-Golgi vesicle-mediated transpo…	endosome membrane; membrane; intracellular organelle; organelle membrane; intracellular organelle part; cytoplasm; endosomal part; intrinsic to membrane; trans-Golgi network membrane; recycling endosome membrane; intracellular part; cell; integral to membrane; organelle part; recycling endosome; intracellular membrane-bounded organelle; organelle; nucleus; intracellular; cell part; membrane part;…							SCAMP1-SCAMP2-SCAMP3 complex; SCAMP1-SCAMP2 complex;
O15143	Actin-related protein 2/3 complex subunit 1B	ARPC1B	40.949	1.089	1.107	1.12	1.10533	0.144482	0.00977964		cyto	regulation of actin filament polymerization; regulation of cellular process; cellular component organization; regulation of biological quality; regulation of actin cytoskeleton organization; single-organism cellular process; regulation of organelle organization; single-organism process; regulation of actin filament-based process; regulation of cellular component biogenesis; regulation of actin fi…	intracellular organelle; intracellular non-membrane-bounded organelle; cytoskeletal part; cytoplasm; intracellular organelle part; macromolecular complex; intracellular part; cell; actin cytoskeleton; organelle part; non-membrane-bounded organelle; organelle; cytoskeleton; Arp2/3 protein complex; cell part; intracellular; protein complex;	structural constituent of cytoskeleton; structural molecule activity;	K05757	ARPC1A_B; actin related protein 2/3 complex, subunit 1A/1B	hsa05100 Bacterial invasion of epithelial cells - Homo sapiens (human); hsa05132 Salmonella infection - Homo sapiens (human); hsa04666 Fc gamma R-mediated phagocytosis - Homo sapiens (human); hsa05130 Pathogenic Escherichia coli infection - Homo sapiens (human); hsa05131 Shigellosis - Homo sapiens (human); hsa04810 Regulation of actin cytoskeleton - Homo sapiens (human);	IPR017986; IPR015943;	WD40/YVTN repeat-like-containing domain; WD40-repeat-containing domain;	Arp2/3 protein complex;
O15144	Actin-related protein 2/3 complex subunit 2	ARPC2	34.333	1.008	1.044	1.009	1.02033	0.0290405	0.292612		cyto	regulation of actin filament polymerization; regulation of cellular process; cellular component organization; regulation of biological quality; positive regulation of protein polymerization; regulation of actin cytoskeleton organization; positive regulation of cell morphogenesis involved in differentiation; single-organism process; regulation of cellular component biogenesis; regulation of actin …	membrane; cell periphery; cell junction; cytoplasm; macromolecular complex; intracellular part; cell; organelle part; non-membrane-bounded organelle; cytoskeleton; Arp2/3 protein complex; focal adhesion; cell part; intracellular; adherens junction; endosome; cell-substrate junction; membrane-bounded organelle; cell-substrate adherens junction; intracellular organelle; cell leading edge; cell proj…	structural constituent of cytoskeleton; structural molecule activity;	K05758	ARPC2; actin related protein 2/3 complex, subunit 2	hsa05100 Bacterial invasion of epithelial cells - Homo sapiens (human); hsa05132 Salmonella infection - Homo sapiens (human); hsa04666 Fc gamma R-mediated phagocytosis - Homo sapiens (human); hsa05130 Pathogenic Escherichia coli infection - Homo sapiens (human); hsa05131 Shigellosis - Homo sapiens (human); hsa04810 Regulation of actin cytoskeleton - Homo sapiens (human);			Arp2/3 protein complex;
O15145	Actin-related protein 2/3 complex subunit 3	ARPC3	20.546	1.042	1.035	1.049	1.042	0.0593553	0.01308		cyto	regulation of actin filament polymerization; regulation of cellular process; cellular component organization; regulation of biological quality; regulation of actin cytoskeleton organization; single-organism cellular process; regulation of organelle organization; single-organism process; regulation of actin filament-based process; regulation of cellular component biogenesis; regulation of actin fi…	cell leading edge; intracellular organelle; cell projection; intracellular non-membrane-bounded organelle; cytoskeletal part; cytoplasm; intracellular organelle part; macromolecular complex; intracellular part; cell; actin cytoskeleton; organelle part; non-membrane-bounded organelle; organelle; cytoskeleton; Arp2/3 protein complex; cell part; intracellular; lamellipodium; protein complex;	structural constituent of cytoskeleton; structural molecule activity;	K05756	ARPC3; actin related protein 2/3 complex, subunit 3	hsa05100 Bacterial invasion of epithelial cells - Homo sapiens (human); hsa05132 Salmonella infection - Homo sapiens (human); hsa04666 Fc gamma R-mediated phagocytosis - Homo sapiens (human); hsa05130 Pathogenic Escherichia coli infection - Homo sapiens (human); hsa05131 Shigellosis - Homo sapiens (human); hsa04810 Regulation of actin cytoskeleton - Homo sapiens (human);			Arp2/3 protein complex;
O15357	Phosphatidylinositol 3,4,5-trisphosphate 5-phosphatase 2	INPPL1	138.6	0.283	0.264	0.355	0.300667	-1.73376	0.00809371	Down	nucl	cellular component biogenesis; alcohol metabolic process; brain development; phosphatidylinositol phosphorylation; cellular lipid metabolic process; cellular metabolic process; lipid biosynthetic process; negative regulation of cell proliferation; glucose metabolic process; regulation of protein serine/threonine kinase activity; biological adhesion; metabolic process; actin cytoskeleton organizat…	membrane; cell leading edge; intracellular organelle; cell projection; cell cortex; intracellular non-membrane-bounded organelle; cytoskeletal part; cell periphery; intracellular organelle part; cytoplasm; cortical cytoskeleton; intracellular part; cortical actin cytoskeleton; actin cortical patch; cytosol; cell; actin cytoskeleton; organelle part; plasma membrane; non-membrane-bounded organelle;…	phosphatidylinositol phosphate binding; phosphatase activity; ion binding; hydrolase activity; inositol phosphate phosphatase activity; inositol-polyphosphate 5-phosphatase activity; phosphoric ester hydrolase activity; catalytic activity; inositol trisphosphate phosphatase activity; binding; hydrolase activity, acting on ester bonds; phosphatidylinositol binding; phospholipid binding; lipid bind…	K15909	SHIP2; phosphatidylinositol-3,4,5-trisphosphate 5-phosphatase 2 [EC:3.1.3.86]	hsa00562 Inositol phosphate metabolism - Homo sapiens (human); hsa04666 Fc gamma R-mediated phagocytosis - Homo sapiens (human); hsa04662 B cell receptor signaling pathway - Homo sapiens (human); hsa04070 Phosphatidylinositol signaling system - Homo sapiens (human); hsa04910 Insulin signaling pathway - Homo sapiens (human);	IPR000300; IPR000980; IPR013761; IPR001660; IPR005135; IPR021129;	Sterile alpha motif domain; Sterile alpha motif/pointed domain; Sterile alpha motif, type 1; SH2 domain; Endonuclease/exonuclease/phosphatase; Inositol polyphosphate-related phosphatase;
O15400	Syntaxin-7	STX7	29.815	2.473	2.206	2.403	2.36067	1.23919	0.00239183	Up	plas	organelle localization; single organism signaling; single-multicellular organism process; regulation of neurotransmitter levels; intracellular transport; regulation of biological quality; neurotransmitter secretion; Golgi vesicle transport; single-organism process; generation of a signal involved in cell-cell signaling; neurological system process; protein transport; establishment of localization…	membrane; endosome membrane; intracellular organelle; organelle membrane; cytoplasm; intracellular organelle part; macromolecular complex; intrinsic to membrane; endosomal part; intracellular part; cell; integral to membrane; organelle part; early endosome; intracellular membrane-bounded organelle; organelle; membrane part; cell part; intracellular; perinuclear region of cytoplasm; endosome; earl…	SNARE binding; SNAP receptor activity; protein binding; binding;	K08488	STX7; syntaxin 7	hsa04130 SNARE interactions in vesicular transport - Homo sapiens (human); hsa04145 Phagosome - Homo sapiens (human);	IPR000727; IPR010989; IPR006011;	t-SNARE; Syntaxin, N-terminal domain; Target SNARE coiled-coil domain;	Class C Vps complex;
O15511	Actin-related protein 2/3 complex subunit 5	ARPC5	16.32	1.092	1.096	1.176	1.12133	0.165215	0.061112		cyto	regulation of actin filament polymerization; regulation of cellular process; cellular component organization; regulation of biological quality; regulation of actin cytoskeleton organization; single-organism cellular process; regulation of organelle organization; single-organism process; regulation of actin filament-based process; regulation of cellular component biogenesis; regulation of actin fi…	cell leading edge; intracellular organelle; cell projection; intracellular non-membrane-bounded organelle; cytoskeletal part; cytoplasm; intracellular organelle part; macromolecular complex; intracellular part; cell; actin cytoskeleton; organelle part; non-membrane-bounded organelle; organelle; cytoskeleton; Arp2/3 protein complex; cell part; intracellular; lamellipodium; protein complex;	structural constituent of cytoskeleton; structural molecule activity;	K05754	ARPC5; actin related protein 2/3 complex, subunit 5	hsa05100 Bacterial invasion of epithelial cells - Homo sapiens (human); hsa05132 Salmonella infection - Homo sapiens (human); hsa04666 Fc gamma R-mediated phagocytosis - Homo sapiens (human); hsa05130 Pathogenic Escherichia coli infection - Homo sapiens (human); hsa05131 Shigellosis - Homo sapiens (human); hsa04810 Regulation of actin cytoskeleton - Homo sapiens (human);			Arp2/3 protein complex;
O43150	Arf-GAP with SH3 domain, ANK repeat and PH domain-containing protein 2	ASAP2	111.65	0.631	0.583	0.563	0.592333	-0.755519	0.00613906		nucl	regulation of cellular process; regulation of signaling; regulation of nucleobase-containing compound metabolic process; regulation of nucleoside metabolic process; regulation of nucleotide catabolic process; regulation of Ras protein signal transduction; regulation of cell communication; positive regulation of hydrolase activity; positive regulation of molecular function; regulation of nitrogen …	membrane; intracellular organelle; Golgi cisterna membrane; organelle membrane; cell periphery; cytoplasm; intracellular organelle part; Golgi membrane; endomembrane system; Golgi stack; intracellular part; cell; organelle part; plasma membrane; intracellular membrane-bounded organelle; organelle; cell part; intracellular; Golgi apparatus part; membrane-bounded organelle; Golgi apparatus; Golgi c…	ARF GTPase activator activity; nucleoside-triphosphatase regulator activity; ion binding; GTPase regulator activity; zinc ion binding; enzyme regulator activity; transition metal ion binding; binding; phospholipid binding; lipid binding; metal ion binding; cation binding; small GTPase regulator activity; anion binding; enzyme activator activity; GTPase activator activity;	K12488	ASAP; Arf-GAP with SH3 domain, ANK repeat and PH domain-containing protein	hsa04666 Fc gamma R-mediated phagocytosis - Homo sapiens (human); hsa04144 Endocytosis - Homo sapiens (human);	IPR001452; IPR027267; IPR011993; IPR020683; IPR001849;	Pleckstrin homology-like domain; Arfaptin homology (AH) domain/BAR domain; Ankyrin repeat-containing domain; SH3 domain; Pleckstrin homology domain;
O43633	Charged multivesicular body protein 2a	CHMP2A	25.104	0.57	0.621	0.658	0.616333	-0.698217	0.0108784		cyto	intracellular transport; cellular component organization; single-organism cellular process; single-organism process; organic substance transport; protein transport; establishment of localization; cellular localization; transport; endosomal transport; establishment of protein localization; establishment of localization in cell; membrane organization; protein localization; macromolecule localizatio…	membrane; endosome membrane; intracellular organelle; late endosome; organelle membrane; intracellular organelle part; cytoplasm; endosomal part; intracellular part; cytosol; cell; organelle part; organelle; intracellular membrane-bounded organelle; late endosome membrane; intracellular; cell part; endosome; membrane-bounded organelle; cytoplasmic part;		K12191	CHMP2A; charged multivesicular body protein 2A	hsa04144 Endocytosis - Homo sapiens (human);			ESCRT-III complex;
O60493	Sorting nexin-3	SNX3	18.762	1.314	1.147	1.306	1.25567	0.328454	0.0532606		cyto	establishment of protein localization; transport; cell communication; vesicle-mediated transport; single-organism cellular process; single-organism process; organic substance transport; protein localization; macromolecule localization; localization; endocytosis; cellular process; protein transport; establishment of localization;	endosome membrane; membrane; intracellular organelle; organelle membrane; intracellular organelle part; cytoplasm; endosomal part; intracellular part; cell; organelle part; early endosome; intracellular membrane-bounded organelle; organelle; intracellular; cell part; endosome; membrane-bounded organelle; cytoplasmic part;	phosphatidylinositol phosphate binding; phosphatidylinositol-3-phosphate binding; binding; phospholipid binding; phosphatidylinositol binding; ion binding; lipid binding; anion binding;	K17918			IPR001683;	Phox homologous domain;
O60749	Sorting nexin-2	SNX2	58.47	1.574	1.638	1.726	1.646	0.718964	0.00428811		cyto	intracellular transport; vesicle-mediated transport; single-organism cellular process; single-organism process; organic substance transport; endocytosis; protein transport; cellular localization; establishment of localization; transport; establishment of protein localization; cellular macromolecule localization; establishment of localization in cell; cell communication; intracellular protein tran…	membrane; endosome membrane; intracellular organelle; organelle membrane; cytoplasm; intracellular organelle part; endosomal part; intracellular part; cell; organelle part; early endosome; intracellular membrane-bounded organelle; organelle; cell part; intracellular; endosome; early endosome membrane; membrane-bounded organelle; cytoplasmic part;	protein transporter activity; binding; phosphatidylinositol binding; phospholipid binding; ion binding; lipid binding; substrate-specific transporter activity; anion binding; transporter activity;	K17917			IPR005329; IPR015404; IPR001683;	Sorting nexin, N-terminal; Vps5 C-terminal; Phox homologous domain;	SNX complex, oligomeric; SNX complex; Retromer complex;
O75146	Huntingtin-interacting protein 1-related protein	HIP1R	119.39	2.619	2.629	2.599	2.61567	1.38718	1.84785e-05	Up	mito	transport; receptor-mediated endocytosis; endocytosis; localization; establishment of localization; vesicle-mediated transport;	membrane; organelle membrane; cytoplasmic vesicle; membrane-bounded vesicle; cytoplasmic membrane-bounded vesicle; vesicle; cytoplasm; cytoplasmic vesicle part; intracellular part; cell; organelle part; coated vesicle membrane; non-membrane-bounded organelle; cytoskeleton; clathrin-coated vesicle; membrane part; cell part; intracellular; perinuclear region of cytoplasm; membrane-bounded organelle…	cytoskeletal protein binding; binding; phosphatidylinositol binding; phospholipid binding; ion binding; actin binding; lipid binding; protein binding; anion binding;				IPR002558; IPR013809; IPR011417; IPR008942;	Epsin-like, N-terminal; I/LWEQ domain; AP180 N-terminal homology (ANTH) domain; ENTH/VHS;	Hip1R-cortactin complex;
O75351	Vacuolar protein sorting-associated protein 4B	VPS4B	49.301	0.907	0.869	0.931	0.902333	-0.148268	0.0524295		cyto	sterol transport; intracellular transport; cellular component organization; organic hydroxy compound transport; metal ion transport; cholesterol transport; endosome transport via multivesicular body sorting pathway; single-organism process; response to stimulus; protein transport; intracellular sterol transport; establishment of localization; response to lipid; potassium ion transport; intracellu…	endosome membrane; membrane; intracellular organelle; late endosome; organelle membrane; intracellular organelle part; cytoplasm; endosomal part; intracellular part; cytosol; cell; organelle part; early endosome; intracellular membrane-bounded organelle; organelle; nucleus; late endosome membrane; intracellular; cell part; vacuolar part; lysosome; vacuole; vacuolar membrane; endosome; membrane-bo…	ATP binding; nucleoside phosphate binding; nucleoside binding; ion binding; hydrolase activity, acting on acid anhydrides; hydrolase activity; nucleotide binding; nucleoside-triphosphatase activity; ATPase activity; organic cyclic compound binding; heterocyclic compound binding; ribonucleoside binding; pyrophosphatase activity; catalytic activity; ribonucleotide binding; binding; ATPase activity,…	K12196	VPS4; vacuolar protein-sorting-associated protein 4	hsa04144 Endocytosis - Homo sapiens (human);	IPR003959; IPR003593; IPR015415; IPR007330; IPR027417;	AAA+ ATPase domain; Vps4 oligomerisation, C-terminal; MIT; ATPase, AAA-type, core; P-loop containing nucleoside triphosphate hydrolase;
O75886	Signal transducing adapter molecule 2	STAM2	58.164	0.901	1.022	0.827	0.916667	-0.125531	0.351136		nucl	regulation of cellular process; single organism signaling; intracellular transport; cellular component organization; negative regulation of signal transduction; cell surface receptor signaling pathway; negative regulation of ERBB signaling pathway; regulation of signaling; single-organism process; negative regulation of biological process; negative regulation of cellular process; epidermal growth…	membrane; endosome membrane; intracellular organelle; organelle membrane; intracellular organelle part; cytoplasm; endosomal part; intracellular part; cytosol; cell; organelle part; early endosome; organelle; intracellular membrane-bounded organelle; nucleus; intracellular; cell part; endosome; early endosome membrane; membrane-bounded organelle; cytoplasmic part;		K04705	STAM; signal transducing adaptor molecule	hsa04144 Endocytosis - Homo sapiens (human); hsa04630 Jak-STAT signaling pathway - Homo sapiens (human);	IPR002014; IPR001452; IPR018205; IPR008942;	VHS; SH3 domain; VHS subgroup; ENTH/VHS;	RIN1-STAM2-HRS complex; RIN1-STAM2-EGFR complex, EGF stimulated;
O75955	Flotillin-1	FLOT1	47.355	1.312	1.311	1.338	1.32033	0.400902	0.000863826		cyto	regulation of cellular process; cellular component organization; single-multicellular organism process; regulation of signaling; cellular developmental process; neuron development; neurogenesis; cellular component morphogenesis; single-organism process; regulation of Ras protein signal transduction; cell development; cell morphogenesis involved in differentiation; anatomical structure morphogenes…	membrane; microtubule organizing center part; cytoplasmic vesicle; membrane-bounded vesicle; cell periphery; cytoplasmic membrane-bounded vesicle; vesicle; cytoplasm; intrinsic to membrane; macromolecular complex; intracellular part; cell; organelle part; pigment granule; non-membrane-bounded organelle; cytoskeleton; microtubule organizing center; microtubule cytoskeleton; intracellular; cell par…		K07192	FLOT; flotillin	hsa04910 Insulin signaling pathway - Homo sapiens (human);
O94973	AP-2 complex subunit alpha-2	AP2A2	103.96	1.112	1.168	1.174	1.15133	0.203306	0.0219448		cyto	single organism signaling; neurotrophin TRK receptor signaling pathway; negative regulation of signal transduction; cell surface receptor signaling pathway; negative regulation of ERBB signaling pathway; regulation of signaling; cellular developmental process; neuron development; single-organism process; cellular component morphogenesis; neurogenesis; multi-organism cellular process; cellular res…	membrane; AP-type membrane coat adaptor complex; cytoplasmic vesicle; organelle membrane; clathrin-coated endocytic vesicle; cell periphery; membrane-bounded vesicle; cytoplasmic membrane-bounded vesicle; cytoplasm; vesicle; cytoplasmic vesicle part; clathrin-coated endocytic vesicle membrane; macromolecular complex; intracellular part; vesicle coat; cell; organelle part; coated vesicle membrane;…	lipid binding; substrate-specific transporter activity; protein transporter activity; binding; transporter activity;	K11824	AP2A; AP-2 complex subunit alpha	hsa05016 Huntington's disease - Homo sapiens (human); hsa04144 Endocytosis - Homo sapiens (human); hsa04961 Endocrine and other factor-regulated calcium reabsorption - Homo sapiens (human); hsa04721 Synaptic vesicle cycle - Homo sapiens (human);	IPR008152; IPR011989; IPR013038; IPR002553; IPR003164; IPR016024; IPR009028; IPR015873; IPR013041;	Clathrin adaptor, alpha-adaptin, appendage, Ig-like subdomain; Armadillo-type fold; Clathrin adaptor, alpha/beta/gamma-adaptin, appendage, Ig-like subdomain; Clathrin/coatomer adaptor, adaptin-like, N-terminal; Coatomer/calthrin adaptor appendage, C-terminal subdomain; Armadillo-like helical; Clathrin alpha-adaptin/coatomer adaptor, appendage, C-terminal subdomain; Clathrin adaptor, alpha-adaptin…	RalBP1-CCNB1-AP2A-NUMB-EPN1 complex;
O95208	Epsin-2	EPN2	68.481	0.476	0.451	0.474	0.467	-1.09851	0.000775013	Down	nucl	regulation of cellular process; single organism signaling; single-multicellular organism process; cell surface receptor signaling pathway; chordate embryonic development; embryonic organ development; single-organism process; response to stimulus; establishment of localization; signal transduction; cell communication; multicellular organismal development; embryo development; cellular process; Notc…	intracellular organelle; cytoplasmic vesicle; membrane-bounded vesicle; cytoplasmic membrane-bounded vesicle; vesicle; cytoplasm; intracellular part; cell; coated vesicle; intracellular membrane-bounded organelle; organelle; clathrin-coated vesicle; cell part; intracellular; membrane-bounded organelle; cytoplasmic part;	lipid binding; binding;	K12471	EPN; epsin	hsa04144 Endocytosis - Homo sapiens (human);	IPR001026; IPR013809; IPR008942;	Epsin-like, N-terminal; Epsin domain, N-terminal; ENTH/VHS;
O95219	Sorting nexin-4	SNX4	51.908	2.253	2.247	2.385	2.295	1.19849	0.000821027	Up	cyto	intracellular transport; vesicle-mediated transport; single-organism cellular process; single-organism process; organic substance transport; endocytosis; protein transport; establishment of localization; cellular localization; establishment of protein localization; endosomal transport; transport; establishment of localization in cell; cell communication; protein localization; macromolecule locali…	membrane; endosome membrane; intracellular organelle; organelle membrane; intracellular non-membrane-bounded organelle; cytoskeletal part; intracellular organelle part; cytoplasm; endosomal part; macromolecular complex; intracellular part; microtubule associated complex; dynein complex; cytoplasmic dynein complex; cell; organelle part; early endosome; non-membrane-bounded organelle; intracellular…	lipid binding; anion binding; binding; phosphatidylinositol binding; phospholipid binding; ion binding;	K17919			IPR001683;	Phox homologous domain;	SNX complex;
O95630	STAM-binding protein	STAMBP	48.076	0.676	0.813	0.702	0.730333	-0.453373	0.0440596		cyto_nucl	regulation of cellular process; single organism signaling; protein modification by small protein removal; regulation of cell death; JAK-STAT cascade; negative regulation of programmed cell death; regulation of cell proliferation; cellular protein metabolic process; regulation of programmed cell death; single-organism process; negative regulation of biological process; negative regulation of cellu…	membrane; intracellular organelle; cell periphery; cytoplasm; cell division site; intracellular part; cell; cell division site part; plasma membrane; early endosome; intracellular membrane-bounded organelle; organelle; nucleus; cell part; intracellular; endosome; cleavage furrow; membrane-bounded organelle; cytoplasmic part;	ubiquitin-specific protease activity; peptidase activity; catalytic activity; binding; ion binding; small conjugating protein-specific protease activity; cation binding; metal ion binding; peptidase activity, acting on L-amino acid peptides; cysteine-type peptidase activity; metallopeptidase activity; hydrolase activity;	K11866	STAMBP; STAM-binding protein [EC:3.1.2.15]	hsa04144 Endocytosis - Homo sapiens (human);	IPR000555; IPR015063;	USP8 dimerisation domain; JAB1/MPN/MOV34 metalloenzyme domain;	RNF11-SMURF2-STAMBP complex;
O95782	AP-2 complex subunit alpha-1	AP2A1	107.54	1.152	1.164	1.232	1.18267	0.242044	0.022543		cyto	single organism signaling; neurotrophin TRK receptor signaling pathway; negative regulation of signal transduction; cell surface receptor signaling pathway; negative regulation of ERBB signaling pathway; regulation of signaling; cellular developmental process; neuron development; single-organism process; cellular component morphogenesis; neurogenesis; multi-organism cellular process; cellular res…	transport vesicle membrane; basolateral plasma membrane; membrane; clathrin coat of trans-Golgi network vesicle; apical plasma membrane; AP-type membrane coat adaptor complex; cytoplasmic vesicle; organelle membrane; clathrin-coated endocytic vesicle; cell periphery; membrane-bounded vesicle; cytoplasmic membrane-bounded vesicle; Golgi-associated vesicle membrane; cytoplasm; vesicle; cytoplasmic …	substrate-specific transporter activity; protein transporter activity; transporter activity;	K11824	AP2A; AP-2 complex subunit alpha	hsa05016 Huntington's disease - Homo sapiens (human); hsa04144 Endocytosis - Homo sapiens (human); hsa04961 Endocrine and other factor-regulated calcium reabsorption - Homo sapiens (human); hsa04721 Synaptic vesicle cycle - Homo sapiens (human);	IPR008152; IPR011989; IPR013038; IPR002553; IPR003164; IPR016024; IPR009028; IPR015873; IPR013041;	Clathrin adaptor, alpha-adaptin, appendage, Ig-like subdomain; Armadillo-type fold; Clathrin adaptor, alpha/beta/gamma-adaptin, appendage, Ig-like subdomain; Clathrin/coatomer adaptor, adaptin-like, N-terminal; Coatomer/calthrin adaptor appendage, C-terminal subdomain; Armadillo-like helical; Clathrin alpha-adaptin/coatomer adaptor, appendage, C-terminal subdomain; Clathrin adaptor, alpha-adaptin…	RalBP1-CCNB1-AP2A-NUMB-EPN1 complex;
P00533	Epidermal growth factor receptor	EGFR	134.28	0.709	0.681	0.663	0.684333	-0.547229	0.00393102		extr	single organism signaling; regulation of cell death; gland development; negative regulation of ERBB signaling pathway; chordate embryonic development; positive regulation of biosynthetic process; embryonic placenta development; cellular metabolic process; regulation of cell cycle process; regulation of fibroblast proliferation; regulation of protein serine/threonine kinase activity; metabolic pro…	basolateral plasma membrane; membrane; extracellular space; extracellular region part; endoplasmic reticulum; nuclear outer membrane-endoplasmic reticulum membrane network; organelle membrane; cytoplasmic vesicle; membrane-bounded vesicle; cell periphery; cytoplasmic membrane-bounded vesicle; vesicle; cytoplasm; macromolecular complex; intrinsic to membrane; intracellular part; cell; organelle pa…	actin filament binding; nucleoside phosphate binding; phosphotransferase activity, alcohol group as acceptor; receptor signaling protein tyrosine kinase activity; double-stranded DNA binding; protein dimerization activity; protein tyrosine kinase activity; protein binding; protein kinase activity; receptor signaling protein serine/threonine kinase activity; transmembrane signaling receptor activi…	K04361	EGFR; epidermal growth factor receptor [EC:2.7.10.1]	hsa05120 Epithelial cell signaling in Helicobacter pylori infection - Homo sapiens (human); hsa04921 Oxytocin signaling pathway - Homo sapiens (human); hsa04015 Rap1 signaling pathway - Homo sapiens (human); hsa05160 Hepatitis C - Homo sapiens (human); hsa04014 Ras signaling pathway - Homo sapiens (human); hsa04020 Calcium signaling pathway - Homo sapiens (human); hsa04060 Cytokine-cytokine recep…	IPR000719; IPR006211; IPR000494; IPR020635; IPR001245; IPR009030; IPR011009;	Protein kinase domain; Furin-like cysteine-rich domain; Tyrosine-protein kinase, catalytic domain; Insulin-like growth factor binding protein, N-terminal; Protein kinase-like domain; Serine-threonine/tyrosine-protein kinase catalytic domain; EGF receptor, L domain;	EGFR-CBL-GRB2 complex; Multiprotein complex; RIN1-STAM2-EGFR complex, EGF stimulated; CIN85-CBL-SH3GL2-EGFR complex, EGF stimulated; PARK2-EPS15-EGFR; ITGAV-ITGB3-EGFR complex; SNX complex; SH3KBP1-CBLB-EGFR complex; EGFR-containing signaling complex;
P01112	GTPase HRas	HRAS	21.298	1.63	1.307	1.414	1.45033	0.536385	0.0433701		cyto	cellular component biogenesis; single organism signaling; regulation of stress-activated MAPK cascade; regulation of cell death; reproductive process; positive regulation of biosynthetic process; regulation of neuron apoptotic process; regulation of cell cycle process; regulation of synaptic transmission, GABAergic; regulation of protein serine/threonine kinase activity; macromolecular complex as…	membrane; intracellular organelle; organelle membrane; cell periphery; intracellular organelle part; cytoplasm; Golgi membrane; endomembrane system; intracellular part; cytosol; cell; organelle part; plasma membrane; intracellular membrane-bounded organelle; organelle; nucleus; intracellular; cell part; perinuclear region of cytoplasm; Golgi apparatus part; Golgi apparatus; membrane-bounded organ…	nucleoside phosphate binding; nucleoside binding; ion binding; hydrolase activity, acting on acid anhydrides; hydrolase activity; nucleotide binding; nucleoside-triphosphatase activity; organic cyclic compound binding; heterocyclic compound binding; ribonucleoside binding; pyrophosphatase activity; catalytic activity; ribonucleotide binding; binding; GTPase activity; purine ribonucleoside binding…	K02833	HRAS; GTPase HRas	hsa04015 Rap1 signaling pathway - Homo sapiens (human); hsa04650 Natural killer cell mediated cytotoxicity - Homo sapiens (human); hsa05221 Acute myeloid leukemia - Homo sapiens (human); hsa04530 Tight junction - Homo sapiens (human); hsa04662 B cell receptor signaling pathway - Homo sapiens (human); hsa05220 Chronic myeloid leukemia - Homo sapiens (human); hsa04014 Ras signaling pathway - Homo s…	IPR005225; IPR027417;	Small GTP-binding protein domain; P-loop containing nucleoside triphosphate hydrolase;	ABL2-HRAS-RIN1 complex; RAF1-RAS complex, EGF induced;
P01130	Low-density lipoprotein receptor	LDLR	95.375	1.771	1.746	1.862	1.793	0.842375	0.00167243		pero	organic hydroxy compound transport; regulation of biological quality; digestion; intestinal absorption; alcohol metabolic process; cholesterol transport; positive regulation of biosynthetic process; single-organism process; multi-organism cellular process; modification of morphology or physiology of other organism; regulation of lipid metabolic process; lipoprotein metabolic process; establishmen…	membrane; extracellular region part; extracellular space; external side of plasma membrane; organelle membrane; cytoplasmic vesicle; clathrin-coated endocytic vesicle; low-density lipoprotein particle; cell periphery; membrane-bounded vesicle; cytoplasmic membrane-bounded vesicle; plasma lipoprotein particle; vesicle; cytoplasm; clathrin-coated endocytic vesicle membrane; cytoplasmic vesicle part…	lipoprotein particle receptor activity; receptor activity; low-density lipoprotein particle binding; binding; ion binding; low-density lipoprotein receptor activity; cargo receptor activity; metal ion binding; cation binding; very-low-density lipoprotein particle receptor activity; lipoprotein particle binding; calcium ion binding; protein-lipid complex binding;	K12473	LDLR; low-density lipoprotein receptor	hsa04976 Bile secretion - Homo sapiens (human); hsa04144 Endocytosis - Homo sapiens (human); hsa04913 Ovarian steroidogenesis - Homo sapiens (human); hsa05160 Hepatitis C - Homo sapiens (human); hsa05145 Toxoplasmosis - Homo sapiens (human);	IPR026823; IPR001881; IPR000742; IPR011042; IPR009030;	Epidermal growth factor-like domain; Six-bladed beta-propeller, TolB-like; EGF-like calcium-binding domain; Insulin-like growth factor binding protein, N-terminal; Complement Clr-like EGF domain;
P02786	Transferrin receptor protein 1	TFRC	84.87	0.223	0.232	0.233	0.229333	-2.12448	0.000134756	Down	plas	regulation of biological quality; cellular developmental process; single-organism process; multi-organism cellular process; regulation of tissue remodeling; modification of morphology or physiology of other organism; protein transport; establishment of localization; transition metal ion transport; metabolic process; positive regulation of multicellular organismal process; positive regulation of h…	membrane; extracellular region part; external side of plasma membrane; cytoplasmic vesicle; cell periphery; membrane-bounded vesicle; cytoplasmic membrane-bounded vesicle; vesicle; cytoplasm; intrinsic to membrane; intracellular part; integral to plasma membrane; cell; pigment granule; extracellular vesicular exosome; cell part; membrane part; intracellular; perinuclear region of cytoplasm; endos…	cargo receptor activity; peptidase activity; hydrolase activity; receptor activity; transferrin receptor activity; catalytic activity;	K06503	TFRC; transferrin receptor	hsa04144 Endocytosis - Homo sapiens (human); hsa04066 HIF-1 signaling pathway - Homo sapiens (human); hsa04145 Phagosome - Homo sapiens (human); hsa04640 Hematopoietic cell lineage - Homo sapiens (human);	IPR003137; IPR007484; IPR007365;	Transferrin receptor-like, dimerisation domain; Protease-associated domain, PA; Peptidase M28;	SNX complex;
P05362	Intercellular adhesion molecule 1	ICAM1	57.825	25.319	30.746	29.228	28.431	4.82939	0.000453433	Up	extr	response to sulfur dioxide; single organism signaling; positive regulation of cell migration; regulation of biological quality; leukocyte activation; regulation of nitric oxide biosynthetic process; reproductive process; cell surface receptor signaling pathway; glucose homeostasis; positive regulation of biosynthetic process; response to interleukin-1; response to glucose stimulus; cellular respo…	membrane; intrinsic to plasma membrane; extracellular space; extracellular region part; external side of plasma membrane; cell periphery; intrinsic to membrane; integral to plasma membrane; cell; integral to membrane; extracellular region; plasma membrane; plasma membrane part; cell part; membrane part; immunological synapse; cell surface;	signaling receptor activity; molecular transducer activity; receptor activity; transmembrane signaling receptor activity; signal transducer activity;	K06490	ICAM1; intercellular adhesion molecule 1	hsa05144 Malaria - Homo sapiens (human); hsa05150 Staphylococcus aureus infection - Homo sapiens (human); hsa04650 Natural killer cell mediated cytotoxicity - Homo sapiens (human); hsa05323 Rheumatoid arthritis - Homo sapiens (human); hsa05169 Epstein-Barr virus infection - Homo sapiens (human); hsa05416 Viral myocarditis - Homo sapiens (human); hsa04668 TNF signaling pathway - Homo sapiens (huma…	IPR013768; IPR013783; IPR003988; IPR003599; IPR003987;	Intercellular adhesion molecule; Immunoglobulin-like fold; Immunoglobulin subtype; Intercellular adhesion molecule, N-terminal; Intercellular adhesion molecule/vascular cell adhesion molecule, N-terminal;
P08069	Insulin-like growth factor 1 receptor	IGF1R	154.79	3.313	3.262		3.2875	1.71699			extr	cellular component biogenesis; single organism signaling; regulation of stress-activated MAPK cascade; positive regulation of cell migration; regulation of cell death; gland development; regulation of protein kinase B signaling cascade; reproductive process; cell surface receptor signaling pathway; brain development; positive regulation of biosynthetic process; cellular component morphogenesis; r…	intracellular organelle; membrane; cell projection; intrinsic to plasma membrane; cell periphery; intrinsic to membrane; intracellular part; caveola; integral to plasma membrane; cell; integral to membrane; plasma membrane; intracellular membrane-bounded organelle; organelle; plasma membrane part; intracellular; cell part; membrane part; neuron projection; membrane raft; membrane-bounded organell…	nucleoside phosphate binding; phosphotransferase activity, alcohol group as acceptor; growth factor binding; receptor binding; hormone binding; protein tyrosine kinase activity; protein binding; protein kinase activity; transmembrane signaling receptor activity; signal transducer activity; transmembrane receptor protein tyrosine kinase activity; insulin receptor binding; insulin-like growth facto…	K05087	IGF1R; insulin-like growth factor 1 receptor [EC:2.7.10.1]	hsa04015 Rap1 signaling pathway - Homo sapiens (human); hsa04014 Ras signaling pathway - Homo sapiens (human); hsa04152 AMPK signaling pathway - Homo sapiens (human); hsa05205 Proteoglycans in cancer - Homo sapiens (human); hsa04510 Focal adhesion - Homo sapiens (human); hsa04144 Endocytosis - Homo sapiens (human); hsa04114 Oocyte meiosis - Homo sapiens (human); hsa05202 Transcriptional misregula…	IPR000494; IPR001245; IPR003961; IPR009030; IPR011009; IPR006211; IPR000719; IPR013783; IPR020635;	Furin-like cysteine-rich domain; Immunoglobulin-like fold; Protein kinase-like domain; Serine-threonine/tyrosine-protein kinase catalytic domain; EGF receptor, L domain; Protein kinase domain; Tyrosine-protein kinase, catalytic domain; Insulin-like growth factor binding protein, N-terminal; Fibronectin, type III;
P09496	Clathrin light chain A	CLTA	27.076	1.481	1.399	1.422	1.434	0.520045	0.00330012		cyto	single organism signaling; neurotrophin TRK receptor signaling pathway; negative regulation of signal transduction; cell surface receptor signaling pathway; negative regulation of ERBB signaling pathway; regulation of signaling; cellular developmental process; neuron development; single-organism process; cellular component morphogenesis; neurogenesis; cellular response to growth factor stimulus; …	transport vesicle membrane; membrane; clathrin coat of trans-Golgi network vesicle; clathrin-coated endocytic vesicle; cytoplasmic vesicle; organelle membrane; membrane-bounded vesicle; cell periphery; cytoplasmic membrane-bounded vesicle; vesicle; Golgi-associated vesicle membrane; cytoplasm; clathrin-coated endocytic vesicle membrane; cytoplasmic vesicle part; macromolecular complex; trans-Golg…	amide binding; structural molecule activity; peptide binding; binding;	K04644	CLTA; clathrin light chain A	hsa04142 Lysosome - Homo sapiens (human); hsa05100 Bacterial invasion of epithelial cells - Homo sapiens (human); hsa05016 Huntington's disease - Homo sapiens (human); hsa04144 Endocytosis - Homo sapiens (human); hsa04961 Endocrine and other factor-regulated calcium reabsorption - Homo sapiens (human); hsa04721 Synaptic vesicle cycle - Homo sapiens (human);
P09497	Clathrin light chain B	CLTB	25.19	0.58	0.474	0.503	0.519	-0.946194	0.0121429		cyto	intracellular transport; vesicle-mediated transport; single-organism cellular process; single-organism process; organic substance transport; protein transport; cellular localization; establishment of localization; establishment of protein localization; transport; cellular macromolecule localization; establishment of localization in cell; intracellular protein transport; protein localization; macr…	transport vesicle membrane; cilium membrane; membrane; clathrin coat of trans-Golgi network vesicle; cytoplasmic vesicle; organelle membrane; membrane-bounded vesicle; cell periphery; cytoplasmic membrane-bounded vesicle; vesicle; Golgi-associated vesicle membrane; cytoplasm; cytoplasmic vesicle part; macromolecular complex; intracellular part; vesicle coat; cell; coated vesicle membrane; organel…	amide binding; structural molecule activity; peptide binding; binding;	K04645	CLTB; clathrin light chain B	hsa04142 Lysosome - Homo sapiens (human); hsa05100 Bacterial invasion of epithelial cells - Homo sapiens (human); hsa05016 Huntington's disease - Homo sapiens (human); hsa04144 Endocytosis - Homo sapiens (human); hsa04961 Endocrine and other factor-regulated calcium reabsorption - Homo sapiens (human); hsa04721 Synaptic vesicle cycle - Homo sapiens (human);
P0DMV9	Heat shock 70 kDa protein 1B	HSPA1A	70.051	0.396	0.407	0.412	0.405	-1.30401	0.000251639	Down
P10316	HLA class I histocompatibility antigen, A-69 alpha chain	HLA-A	40.976	0.552	0.495	0.524	0.523667	-0.933279	0.00352107		extr	regulation of biological quality; antigen processing and presentation of peptide antigen via MHC class I; antigen processing and presentation of peptide antigen; symbiosis, encompassing mutualism through parasitism; immune system process; multi-organism cellular process; interaction with host; modification of morphology or physiology of other organism; response to stimulus; multi-organism process…	membrane; plasma membrane part; cell part; cell periphery; membrane part; MHC protein complex; macromolecular complex; intrinsic to membrane; MHC class I protein complex; protein complex; cell; integral to membrane; plasma membrane;					IPR007110; IPR013783; IPR011161; IPR010579; IPR011162; IPR001039; IPR003597;	MHC class I alpha chain, alpha1 alpha2 domains; MHC class I-like antigen recognition; MHC class I, alpha chain, C-terminal; Immunoglobulin-like fold; Immunoglobulin-like domain; Immunoglobulin C1-set; MHC classes I/II-like antigen recognition protein;
P10321	HLA class I histocompatibility antigen, Cw-7 alpha chain	HLA-C	40.648	0.073	0.072	0.048	0.0643333	-3.95829	0.00369844	Down	extr	regulation of cellular process; single organism signaling; type I interferon-mediated signaling pathway; regulation of biological quality; cell surface receptor signaling pathway; cellular response to organic substance; cellular response to interferon-gamma; single-organism process; multi-organism cellular process; antigen processing and presentation of exogenous peptide antigen via MHC class I, …	transport vesicle membrane; membrane; endoplasmic reticulum; nuclear outer membrane-endoplasmic reticulum membrane network; cytoplasmic vesicle; organelle membrane; cell periphery; membrane-bounded vesicle; cytoplasmic membrane-bounded vesicle; MHC protein complex; vesicle; cytoplasm; cytoplasmic vesicle part; macromolecular complex; intrinsic to membrane; intracellular part; cell; coated vesicle…		K06751	MHC1; major histocompatibility complex, class I	hsa05330 Allograft rejection - Homo sapiens (human); hsa04650 Natural killer cell mediated cytotoxicity - Homo sapiens (human); hsa05168 Herpes simplex infection - Homo sapiens (human); hsa05169 Epstein-Barr virus infection - Homo sapiens (human); hsa05416 Viral myocarditis - Homo sapiens (human); hsa05203 Viral carcinogenesis - Homo sapiens (human); hsa05166 HTLV-I infection - Homo sapiens (huma…	IPR007110; IPR013783; IPR011161; IPR010579; IPR011162; IPR001039; IPR003597;	MHC class I alpha chain, alpha1 alpha2 domains; MHC class I-like antigen recognition; MHC class I, alpha chain, C-terminal; Immunoglobulin-like fold; Immunoglobulin-like domain; Immunoglobulin C1-set; MHC classes I/II-like antigen recognition protein;
P11142	Heat shock cognate 71 kDa protein	HSPA8	70.897	0.833	0.835	0.851	0.839667	-0.252111	0.00223728		cyto	single organism signaling; regulation of neurotransmitter levels; regulation of biological quality; chaperone-mediated protein folding; neurotransmitter secretion; single-organism process; biosynthetic process; multi-organism cellular process; modification of morphology or physiology of other organism; negative regulation of RNA metabolic process; cellular metabolic process; neurological system p…	membrane; extracellular region part; organelle membrane; cytoplasmic vesicle; Prp19 complex; cell periphery; membrane-bounded vesicle; cytoplasmic membrane-bounded vesicle; vesicle; cytoplasm; cytoplasmic vesicle part; macromolecular complex; intracellular part; cell; organelle part; coated vesicle membrane; pigment granule; non-membrane-bounded organelle; membrane-enclosed lumen; extracellular v…	ATP binding; nucleoside phosphate binding; nucleoside binding; ion binding; hydrolase activity, acting on acid anhydrides; hydrolase activity; nucleotide binding; nucleoside-triphosphatase activity; ATPase activity; organic cyclic compound binding; heterocyclic compound binding; ribonucleoside binding; pyrophosphatase activity; catalytic activity; ribonucleotide binding; binding; ATPase activity,…	K03283	HSPA1_8; heat shock 70kDa protein 1/8	hsa03040 Spliceosome - Homo sapiens (human); hsa05169 Epstein-Barr virus infection - Homo sapiens (human); hsa05020 Prion diseases - Homo sapiens (human); hsa05162 Measles - Homo sapiens (human); hsa05134 Legionellosis - Homo sapiens (human); hsa04010 MAPK signaling pathway - Homo sapiens (human); hsa04144 Endocytosis - Homo sapiens (human); hsa04612 Antigen processing and presentation - Homo sap…			Profilin 2 complex; BAG3-HSC70-HSPB8-CHIP complex; Profilin 1 complex; CDC5L complex; PABPC1-HSPA8-HNRPD-EIF4G1 complex; P2X7 receptor signalling complex; CDC5L core complex; HMGB1-HMGB2-HSC70-ERP60-GAPDH complex; CEN complex; BCOR complex; DNAJB2-HSPA8-PSMA3 complex; CHIP-HSC70 complex; HCF-1 complex;
P11717	Cation-independent mannose-6-phosphate receptor	IGF2R	274.37	6.188	5.92	5.826	5.978	2.57966	0.000152504	Up	plas	transport; receptor-mediated endocytosis; endocytosis; localization; establishment of localization; vesicle-mediated transport;	membrane; organelle membrane; cytoplasmic vesicle; cell periphery; membrane-bounded vesicle; cytoplasmic membrane-bounded vesicle; vesicle; cytoplasm; intrinsic to membrane; intracellular part; integral to plasma membrane; cell; organelle part; nuclear envelope lumen; membrane-enclosed lumen; lysosomal membrane; trans-Golgi network transport vesicle; organelle envelope lumen; clathrin-coated vesi…	signaling receptor activity; phosphotransferase activity, alcohol group as acceptor; protein tyrosine kinase activity; protein binding; monosaccharide binding; protein kinase activity; transmembrane signaling receptor activity; signal transducer activity; phosphoprotein binding; transmembrane receptor protein tyrosine kinase activity; insulin-like growth factor-activated receptor activity; transm…	K06564	IGF2R; insulin-like growth factor 2 receptor	hsa04142 Lysosome - Homo sapiens (human);	IPR009011; IPR013806; IPR000562;	Mannose-6-phosphate receptor binding domain; Fibronectin, type II, collagen-binding; Kringle-like fold;	RAB9-TIP47-MPRI complex;
P12931	Proto-oncogene tyrosine-protein kinase Src	SRC	59.834	3.279	3.976		3.6275	1.85898			cyto	cellular component biogenesis; single organism signaling; regulation of leukocyte activation; regulation of cell death; gland development; reproductive process; peptidyl-tyrosine modification; response to interleukin-1; cellular metabolic process; branching morphogenesis of an epithelial tube; negative regulation of peptidase activity; progesterone receptor signaling pathway; metabolic process; m…	membrane; organelle membrane; cell periphery; cytoplasm; intracellular part; cell; organelle part; non-membrane-bounded organelle; mitochondrial envelope; cytoskeleton; cell part; membrane part; intracellular; lysosome; organelle inner membrane; endosome; membrane raft; membrane-bounded organelle; mitochondrial inner membrane; lytic vacuole; intracellular organelle; late endosome; mitochondrial p…	nucleoside phosphate binding; phosphotransferase activity, alcohol group as acceptor; receptor binding; protein tyrosine kinase activity; integrin binding; protein binding; protein kinase activity; organic cyclic compound binding; heterocyclic compound binding; heme binding; kinase activity; catalytic activity; ribonucleotide binding; binding; purine ribonucleoside binding; anion binding; adenyl …	K05704	SRC; tyrosine-protein kinase Src [EC:2.7.10.2]	hsa05120 Epithelial cell signaling in Helicobacter pylori infection - Homo sapiens (human); hsa04921 Oxytocin signaling pathway - Homo sapiens (human); hsa05100 Bacterial invasion of epithelial cells - Homo sapiens (human); hsa05152 Tuberculosis - Homo sapiens (human); hsa04015 Rap1 signaling pathway - Homo sapiens (human); hsa04530 Tight junction - Homo sapiens (human); hsa04370 VEGF signaling p…	IPR000980; IPR001452; IPR000719; IPR020635; IPR001245; IPR011009;	Protein kinase domain; SH3 domain; Tyrosine-protein kinase, catalytic domain; SH2 domain; Protein kinase-like domain; Serine-threonine/tyrosine-protein kinase catalytic domain;	Polycystin-1 multiprotein complex; TNFRSF11A-TRAF6-SRC complex; MASH1 promoter-coactivator complex; ITGA2b-ITGB3-CD47-SRC complex; SH3P2/OSTF1-CBL-SRC complex; CNK1-SRC-RAF1 complex; SRC-PRKCD-CDCP1 complex; CAMK2-delta-MASH1 promoter-coactivator complex; p130Cas-ER-alpha-cSrc-kinase- PI3-kinase p85-subunit complex; CAS-SRC-FAK complex;
P15531	Nucleoside diphosphate kinase A	NME1	17.149	0.749	0.747	0.677	0.724333	-0.465274	0.0154725		cyto	regulation of cell death; nucleoside metabolic process; regulation of biological quality; hippocampus development; negative regulation of myeloid leukocyte differentiation; brain development; pyrimidine nucleoside triphosphate metabolic process; glucose homeostasis; response to organophosphorus; purine ribonucleoside biosynthetic process; nucleoside biosynthetic process; response to glucose stimu…	membrane; intracellular organelle; intracellular non-membrane-bounded organelle; cytoskeletal part; cytoplasm; intracellular organelle part; intracellular part; cytosol; cell; organelle part; non-membrane-bounded organelle; intracellular membrane-bounded organelle; organelle; cytoskeleton; nucleus; microtubule organizing center; microtubule cytoskeleton; centrosome; cell part; intracellular; peri…	nucleoside phosphate binding; nucleobase-containing compound kinase activity; single-stranded DNA binding; hydrolase activity; phosphotransferase activity, phosphate group as acceptor; regulatory region DNA binding; organic cyclic compound binding; heterocyclic compound binding; kinase activity; catalytic activity; ribonucleotide binding; binding; purine ribonucleoside binding; structure-specific…	K00940	E2.7.4.6; nucleoside-diphosphate kinase [EC:2.7.4.6]	hsa00230 Purine metabolism - Homo sapiens (human); hsa00240 Pyrimidine metabolism - Homo sapiens (human); hsa01100 Metabolic pathways - Homo sapiens (human);			NDPKA-AMPKalpha1 complex; Prune/Nm23-H1 complex;
P17066	Heat shock 70 kDa protein 6	HSPA6	71.027	0.921	1.074	1.038	1.011	0.015783	0.891647		cyto	response to unfolded protein; response to topologically incorrect protein; response to chemical stimulus; response to organic substance; response to stimulus; response to stress;		ATP binding; nucleoside phosphate binding; nucleoside binding; ion binding; nucleotide binding; organic cyclic compound binding; heterocyclic compound binding; ribonucleoside binding; ribonucleotide binding; binding; purine ribonucleoside binding; anion binding; purine ribonucleotide binding; adenyl ribonucleotide binding; purine nucleoside binding; adenyl nucleotide binding; purine nucleotide bi…	K03283	HSPA1_8; heat shock 70kDa protein 1/8	hsa03040 Spliceosome - Homo sapiens (human); hsa05169 Epstein-Barr virus infection - Homo sapiens (human); hsa05020 Prion diseases - Homo sapiens (human); hsa05162 Measles - Homo sapiens (human); hsa05134 Legionellosis - Homo sapiens (human); hsa04010 MAPK signaling pathway - Homo sapiens (human); hsa04144 Endocytosis - Homo sapiens (human); hsa04612 Antigen processing and presentation - Homo sap…
P17931	Galectin-3	LGALS3	26.152	0.09	0.106	0.089	0.095	-3.39593	0.000860643	Down	cyto_nucl	single-multicellular organism process; cellular component organization; cellular aromatic compound metabolic process; cellular developmental process; single-organism process; response to stimulus; cellular metabolic process; innate immune response; organic substance metabolic process; metabolic process; cell differentiation; heterocycle metabolic process; nucleobase-containing compound metabolic …	membrane; extracellular region part; organelle membrane; cell periphery; cytoplasm; macromolecular complex; intracellular part; cell; organelle part; mitochondrial envelope; cell part; intracellular; organelle inner membrane; membrane-bounded organelle; mitochondrial inner membrane; intracellular organelle; mitochondrial part; intracellular organelle part; organelle envelope; spliceosomal complex…	carbohydrate binding; binding;	K06831			IPR001079; IPR008985; IPR013320;	Galectin, carbohydrate recognition domain; Concanavalin A-like lectin/glucanases superfamily; Concanavalin A-like lectin/glucanase, subgroup;	SMN containing complex;
P18085	ADP-ribosylation factor 4	ARF4	20.511	1.25	1.278	1.279	1.269	0.343692	0.00149122		cyto	regulation of cellular process; single organism signaling; single-multicellular organism process; cell surface receptor signaling pathway; brain development; single-organism process; epidermal growth factor receptor signaling pathway; response to stimulus; protein transport; establishment of localization; response to wounding; signal transduction; cell communication; ERBB signaling pathway; multi…	membrane; organelle; intracellular membrane-bounded organelle; intracellular organelle; cell periphery; cell part; intracellular; cytoplasm; intracellular part; cell; Golgi apparatus; membrane-bounded organelle; plasma membrane; cytoplasmic part;	nucleoside phosphate binding; nucleoside binding; ion binding; hydrolase activity, acting on acid anhydrides; hydrolase activity; nucleotide binding; nucleoside-triphosphatase activity; organic cyclic compound binding; heterocyclic compound binding; ribonucleoside binding; pyrophosphatase activity; catalytic activity; ribonucleotide binding; binding; GTPase activity; purine ribonucleoside binding…	K07939			IPR005225; IPR027417;	Small GTP-binding protein domain; P-loop containing nucleoside triphosphate hydrolase;
P19338	Nucleolin	NCL	76.613	0.844	0.863	0.877	0.861333	-0.215356	0.00820758		nucl	developmental process; circulatory system development; single-multicellular organism process; blood vessel development; system development; vasculature development; single-organism process; cardiovascular system development; multicellular organismal process; anatomical structure morphogenesis; angiogenesis; single-organism developmental process; blood vessel morphogenesis; multicellular organisma…	intracellular organelle; cell cortex; intracellular non-membrane-bounded organelle; cell periphery; intracellular organelle part; cytoplasm; macromolecular complex; nuclear lumen; intracellular part; nucleolus; cell; organelle part; non-membrane-bounded organelle; membrane-enclosed lumen; intracellular membrane-bounded organelle; organelle; nucleoplasm; nucleus; intracellular organelle lumen; int…	organic cyclic compound binding; heterocyclic compound binding; DNA binding; RNA binding; nucleoside phosphate binding; binding; nucleic acid binding; telomeric DNA binding; nucleotide binding; sequence-specific DNA binding; small molecule binding;	K11294	NCL; nucleolin	hsa05130 Pathogenic Escherichia coli infection - Homo sapiens (human);	IPR000504; IPR012677;	Nucleotide-binding, alpha-beta plait; RNA recognition motif domain;	Nop56p-associated pre-rRNA complex; TLE1 corepressor complex; DGCR8-NCL complex; POLR2A-CCNT1-CDK9-NCL-LEM6-CPSF2 complex; CD28-transactivation complex; DGCR8 multiprotein complex; RNA pol II containing coactivator complex Tat-SF;
P20338	Ras-related protein Rab-4A	RAB4A	24.389	3.604	3.814	3.564	3.66067	1.87211	0.000392392	Up	cyto	single organism signaling; regulation of cellular process; regulation of vesicle-mediated transport; cellular response to stimulus; regulation of endocytosis; intracellular signal transduction; regulation of transport; single-organism cellular process; single-organism process; small GTPase mediated signal transduction; response to stimulus; signaling; signal transduction; regulation of biological…	membrane; organelle; intracellular membrane-bounded organelle; intracellular organelle; cell part; intracellular; cytoplasm; endosome; intracellular part; cell; membrane-bounded organelle; cytoplasmic part;	protein transporter activity; nucleoside phosphate binding; nucleoside binding; ion binding; substrate-specific transporter activity; hydrolase activity, acting on acid anhydrides; hydrolase activity; nucleotide binding; nucleoside-triphosphatase activity; organic cyclic compound binding; heterocyclic compound binding; ribonucleoside binding; pyrophosphatase activity; GDP binding; catalytic activ…				IPR005225; IPR027417;	Small GTP-binding protein domain; P-loop containing nucleoside triphosphate hydrolase;
P20339	Ras-related protein Rab-5A	RAB5A	23.658	1.187	1.052	1.166	1.135	0.182692	0.112918		mito	single organism signaling; regulation of vesicle-mediated transport; blood coagulation; regulation of biological quality; receptor internalization; regulation of cell projection assembly; cell surface receptor signaling pathway; cellular developmental process; regulation of secretion; single-organism process; cellular metabolic process; protein transport; establishment of localization; response t…	membrane; cytoplasmic vesicle; organelle membrane; cell periphery; membrane-bounded vesicle; cytoplasmic membrane-bounded vesicle; vesicle; cytoplasm; intracellular part; cell; organelle part; pigment granule; early endosome; non-membrane-bounded organelle; cytoskeleton; membrane part; intracellular; cell part; endosome; early endosome membrane; membrane raft; endocytic vesicle; membrane-bounded …	nucleoside phosphate binding; nucleoside binding; ion binding; hydrolase activity, acting on acid anhydrides; hydrolase activity; nucleotide binding; nucleoside-triphosphatase activity; organic cyclic compound binding; heterocyclic compound binding; ribonucleoside binding; pyrophosphatase activity; GDP binding; catalytic activity; ribonucleotide binding; binding; GTPase activity; purine ribonucle…	K07887	RAB5A; Ras-related protein Rab-5A	hsa05152 Tuberculosis - Homo sapiens (human); hsa04144 Endocytosis - Homo sapiens (human); hsa04145 Phagosome - Homo sapiens (human); hsa04962 Vasopressin-regulated water reabsorption - Homo sapiens (human); hsa04014 Ras signaling pathway - Homo sapiens (human); hsa05014 Amyotrophic lateral sclerosis (ALS) - Homo sapiens (human); hsa05146 Amoebiasis - Homo sapiens (human);	IPR005225; IPR027417;	Small GTP-binding protein domain; P-loop containing nucleoside triphosphate hydrolase;	Class C VPS/HOPS complex; RAB5-EEA1 complex;
P22681	E3 ubiquitin-protein ligase CBL	CBL	99.632	0.377	0.33	0.339	0.348667	-1.52008	0.00221808	Down	nucl	regulation of vesicle-mediated transport; single organism signaling; regulation of cell death; negative regulation of signal transduction; cell surface receptor signaling pathway; negative regulation of ERBB signaling pathway; regulation of signaling; single-organism process; cellular response to growth factor stimulus; fibroblast growth factor receptor signaling pathway; positive regulation of c…	intracellular organelle; membrane; cell periphery; cytoplasm; macromolecular complex; caveola; intracellular part; cytosol; cell; plasma membrane; organelle; intracellular membrane-bounded organelle; nucleus; plasma membrane part; intracellular; cell part; membrane part; membrane raft; membrane-bounded organelle; protein complex; flotillin complex; cytoplasmic part;	small conjugating protein ligase activity; ligase activity; ion binding; zinc ion binding; acid-amino acid ligase activity; signal transducer activity; sequence-specific DNA binding transcription factor activity; ligase activity, forming carbon-nitrogen bonds; molecular transducer activity; transition metal ion binding; catalytic activity; binding; nucleic acid binding transcription factor activi…	K04707	CBL; E3 ubiquitin-protein ligase CBL [EC:6.3.2.19]	hsa05100 Bacterial invasion of epithelial cells - Homo sapiens (human); hsa05200 Pathways in cancer - Homo sapiens (human); hsa05220 Chronic myeloid leukemia - Homo sapiens (human); hsa04910 Insulin signaling pathway - Homo sapiens (human); hsa05162 Measles - Homo sapiens (human); hsa05205 Proteoglycans in cancer - Homo sapiens (human); hsa04144 Endocytosis - Homo sapiens (human); hsa04660 T cell…	IPR024159; IPR000449; IPR001841; IPR011992; IPR014742; IPR015940; IPR000980; IPR018957; IPR013083; IPR014741; IPR003153; IPR009060;	Adaptor protein Cbl, N-terminal helical; Adaptor protein Cbl, SH2-like; Ubiquitin-associated/translation elongation factor EF1B, N-terminal, eukaryote; Zinc finger, RING-type; EF-hand domain pair; UBA-like; Adaptor protein Cbl, EF hand-like; Adaptor protein Cbl, PTB domain; SH2 domain; Zinc finger, C3HC4 RING-type; Ubiquitin-associated domain/translation elongation factor EF-Ts, N-terminal; Zinc …	CIN85-c-CBL complex; PLC-gamma-1-LAT-c-CBL complex, OKT3 stimulated; EGFR-CBL-GRB2 complex; SLP-76-Cbl-Grb2-Shc complex, Fc receptor gamma-R1 stimulated; SH3P2/OSTF1-CBL-SRC complex; CIN85 complex; CIN85-CBL complex; CIN85-CBL-SH3GL2-EGFR complex, EGF stimulated; MET-CIN85-SH3GL3-CBL complex, HGF stimulated; FGFR2-c-Cbl-Lyn-Fyn complex; LAT-PLC-gamma-1-p85-GRB2-CBL-VAV-SLP-76 signaling complex, C…
P23246	Splicing factor, proline- and glutamine-rich	SFPQ	76.149	1.337	1.375	1.38	1.364	0.447844	0.00155457		nucl	single-organism process; biosynthetic process; negative regulation of RNA metabolic process; cellular metabolic process; regulation of RNA biosynthetic process; metabolic process; negative regulation of macromolecule biosynthetic process; macromolecule metabolic process; DNA recombination; RNA processing; regulation of gene expression; cellular response to stimulus; heterocycle biosynthetic proce…	intracellular organelle; intracellular organelle part; cytoplasm; paraspeckles; nuclear lumen; intracellular part; nuclear body; cell; organelle part; organelle; intracellular membrane-bounded organelle; membrane-enclosed lumen; nucleoplasm; nucleus; intracellular organelle lumen; intracellular; cell part; nuclear matrix; nuclear periphery; membrane-bounded organelle; nucleoplasm part; organelle …	organic cyclic compound binding; heterocyclic compound binding; RNA binding; DNA binding; nucleoside phosphate binding; binding; nucleic acid binding; nucleotide binding; small molecule binding;	K13219			IPR012975; IPR000504; IPR012677;	Nucleotide-binding, alpha-beta plait; RNA recognition motif domain; NOPS;	TOP1-PSF-P54 complex; PSF-p54complex; snRNP-free U1Acomplex; CDC5L complex; p54-PSF-matrin3 complex; SNW1 complex; CF IIAm complex;
P27361	Mitogen-activated protein kinase 3	MAPK3	43.135	0.66	0.755	0.697	0.704	-0.506353	0.0179147		cyto	single organism signaling; regulation of stress-activated MAPK cascade; positive regulation of biosynthetic process; peptidyl-tyrosine modification; negative regulation of protein binding; response to interleukin-1; regulation of defense response; cellular metabolic process; response to biotic stimulus; regulation of protein serine/threonine kinase activity; metabolic process; BMP signaling pathw…	membrane; cell junction; cell periphery; cytoplasm; intracellular part; cell; pseudopodium; organelle part; early endosome; non-membrane-bounded organelle; membrane-enclosed lumen; cytoskeleton; nucleoplasm; intracellular organelle lumen; focal adhesion; microtubule cytoskeleton; cell part; membrane part; intracellular; adherens junction; endosome; cell-substrate junction; membrane raft; membrane…	nucleoside phosphate binding; phosphotransferase activity, alcohol group as acceptor; protein kinase activity; receptor signaling protein serine/threonine kinase activity; signal transducer activity; organic cyclic compound binding; heterocyclic compound binding; kinase activity; catalytic activity; ribonucleotide binding; binding; purine ribonucleoside binding; anion binding; adenyl ribonucleoti…	K04371	MAPK1_3; mitogen-activated protein kinase 1/3 [EC:2.7.11.24]	hsa05152 Tuberculosis - Homo sapiens (human); hsa04723 Retrograde endocannabinoid signaling - Homo sapiens (human); hsa04662 B cell receptor signaling pathway - Homo sapiens (human); hsa05220 Chronic myeloid leukemia - Homo sapiens (human); hsa04014 Ras signaling pathway - Homo sapiens (human); hsa04150 mTOR signaling pathway - Homo sapiens (human); hsa04022 cGMP-PKG signaling pathway - Homo sapi…	IPR000719; IPR002290; IPR011009;	Protein kinase domain; Protein kinase-like domain; Serine/threonine- /dual specificity protein kinase, catalytic domain;	HDAC4-ERK1 complex;
P27824	Calnexin	CANX	67.567	2.54	2.544	2.608	2.564	1.3584	0.000123865	Up	E.R.	single organism signaling; macromolecule glycosylation; single-organism process; biosynthetic process; peptidyl-asparagine modification; cellular metabolic process; neurological system process; protein transport; establishment of localization; protein folding; metabolic process; establishment of localization in cell; cell communication; carbohydrate derivative biosynthetic process; protein secret…	membrane; dendrite; nuclear outer membrane-endoplasmic reticulum membrane network; endoplasmic reticulum; cytoplasmic vesicle; organelle membrane; membrane-bounded vesicle; cytoplasmic membrane-bounded vesicle; vesicle; cytoplasm; neuronal cell body; cell projection cytoplasm; macromolecular complex; intrinsic to membrane; intracellular part; cell; organelle part; dendritic spine; pigment granule…	binding; ion binding; metal ion binding; cation binding; protein binding; calcium ion binding; unfolded protein binding;	K08054	CANX; calnexin	hsa05166 HTLV-I infection - Homo sapiens (human); hsa04918 Thyroid hormone synthesis - Homo sapiens (human); hsa04612 Antigen processing and presentation - Homo sapiens (human); hsa04145 Phagosome - Homo sapiens (human); hsa04141 Protein processing in endoplasmic reticulum - Homo sapiens (human);	IPR009033; IPR008985; IPR013320;	Concanavalin A-like lectin/glucanases superfamily; Calreticulin/calnexin, P domain; Concanavalin A-like lectin/glucanase, subgroup;
P28482	Mitogen-activated protein kinase 1	MAPK1	41.389	1.94	1.815	1.866	1.87367	0.905864	0.00141829		cyto	single organism signaling; regulation of stress-activated MAPK cascade; gland development; posttranscriptional regulation of gene expression; chordate embryonic development; positive regulation of biosynthetic process; embryonic placenta development; regulation of defense response; cellular metabolic process; response to biotic stimulus; placenta blood vessel development; regulation of protein se…	dendrite; membrane; cell junction; cell periphery; cytoplasm; neuronal cell body; cell projection cytoplasm; macromolecular complex; intracellular part; cell; pseudopodium; organelle part; early endosome; non-membrane-bounded organelle; membrane-enclosed lumen; cytoskeleton; nucleoplasm; microtubule organizing center; dendrite cytoplasm; intracellular organelle lumen; focal adhesion; microtubule …	nucleoside phosphate binding; phosphotransferase activity, alcohol group as acceptor; protein kinase activity; receptor signaling protein serine/threonine kinase activity; signal transducer activity; organic cyclic compound binding; heterocyclic compound binding; kinase activity; catalytic activity; ribonucleotide binding; binding; purine ribonucleoside binding; anion binding; adenyl ribonucleoti…	K04371	MAPK1_3; mitogen-activated protein kinase 1/3 [EC:2.7.11.24]	hsa05152 Tuberculosis - Homo sapiens (human); hsa04723 Retrograde endocannabinoid signaling - Homo sapiens (human); hsa04662 B cell receptor signaling pathway - Homo sapiens (human); hsa05220 Chronic myeloid leukemia - Homo sapiens (human); hsa04014 Ras signaling pathway - Homo sapiens (human); hsa04150 mTOR signaling pathway - Homo sapiens (human); hsa04022 cGMP-PKG signaling pathway - Homo sapi…	IPR000719; IPR002290; IPR011009;	Protein kinase domain; Protein kinase-like domain; Serine/threonine- /dual specificity protein kinase, catalytic domain;	HDAC4-ERK2 complex; p14-Mp1-ERK2 complex;
P29590	Protein PML	PML	97.55	0.552	0.576	0.584	0.570667	-0.80928	0.00136689		nucl	cellular component biogenesis; single organism signaling; regulation of cell death; gland development; posttranscriptional regulation of gene expression; regulation of defense response; regulation of cell cycle process; cellular metabolic process; response to biotic stimulus; branching morphogenesis of an epithelial tube; regulation of cell growth; signal transduction involved in mitotic G1 DNA d…	membrane; endoplasmic reticulum; nuclear outer membrane-endoplasmic reticulum membrane network; extrinsic to membrane; organelle membrane; cytoplasm; intracellular part; nuclear body; cell; organelle part; early endosome; non-membrane-bounded organelle; membrane-enclosed lumen; PML body; nucleoplasm; nuclear membrane; intracellular organelle lumen; membrane part; intracellular; cell part; endosom…	DNA binding; protein heterodimerization activity; protein dimerization activity; ion binding; protein binding; zinc ion binding; transcription cofactor activity; heterocyclic compound binding; organic cyclic compound binding; transition metal ion binding; binding; cobalt ion binding; nucleic acid binding; transcription factor binding transcription factor activity; cation binding; metal ion bindin…	K10054	PML; probable transcription factor PML	hsa05200 Pathways in cancer - Homo sapiens (human); hsa04144 Endocytosis - Homo sapiens (human); hsa05221 Acute myeloid leukemia - Homo sapiens (human); hsa05168 Herpes simplex infection - Homo sapiens (human); hsa04120 Ubiquitin mediated proteolysis - Homo sapiens (human); hsa05164 Influenza A - Homo sapiens (human); hsa05202 Transcriptional misregulation in cancer - Homo sapiens (human);	IPR001841; IPR013083; IPR000315;	Zinc finger, RING-type; Zinc finger, RING/FYVE/PHD-type; Zinc finger, B-box;	ZNF198-PML complex; PML-SMAD2/3-SARA complex;
P32121	Beta-arrestin-2	ARRB2	46.105	0.646	0.649	0.715	0.67	-0.577767	0.0100269		cyto	single organism signaling; positive regulation of transmission of nerve impulse; regulation of cell death; regulation of tumor necrosis factor production; reproductive process; negative regulation of immune effector process; negative regulation of protein binding; regulation of defense response; cellular metabolic process; negative regulation of NF-kappaB transcription factor activity; metabolic …	basolateral plasma membrane; membrane; cytoplasmic vesicle; membrane-bounded vesicle; cell periphery; cytoplasmic membrane-bounded vesicle; vesicle; cytoplasm; intracellular part; cell; organelle part; non-membrane-bounded organelle; cytoskeleton; intracellular; cell part; membrane part; postsynaptic density; synaptic membrane; membrane-bounded organelle; synapse part; intracellular organelle; in…	protein complex scaffold; protein binding; structural molecule activity; binding;	K04439	ARRB; beta-arrestin	hsa04010 MAPK signaling pathway - Homo sapiens (human); hsa04740 Olfactory transduction - Homo sapiens (human); hsa04728 Dopaminergic synapse - Homo sapiens (human); hsa04144 Endocytosis - Homo sapiens (human); hsa04744 Phototransduction - Homo sapiens (human); hsa05032 Morphine addiction - Homo sapiens (human); hsa04062 Chemokine signaling pathway - Homo sapiens (human);	IPR011021; IPR014756; IPR014752; IPR011022; IPR014753;	Arrestin, C-terminal; Arrestin, N-terminal; Arrestin C-terminal-like domain; Immunoglobulin E-set; Arrestin-like, N-terminal;	MKK4-ARRB2-JNK3 complex; MKK4-ARRB2-ASK1 complex;
P33176	Kinesin-1 heavy chain	KIF5B	109.68	1.062	1.067	1.061	1.06333	0.0885939	0.0012078		cyto	organelle localization; organelle transport along microtubule; regulation of cellular process; intracellular transport; cellular component organization; regulation of biological quality; single-organism process; cytoplasm organization; stress granule disassembly; cytoskeleton-dependent intracellular transport; regulation of establishment of protein localization; establishment of localization; reg…	microtubule; vesicle; cytoplasm; macromolecular complex; intracellular part; cell; organelle part; non-membrane-bounded organelle; cytoskeleton; microtubule cytoskeleton; cilium part; intracellular; cell part; perinuclear region of cytoplasm; neuron projection; membrane-bounded organelle; neuron part; ciliary rootlet; cilium; intracellular organelle; cell projection; intracellular non-membrane-bo…	ATP binding; motor activity; nucleoside phosphate binding; nucleoside binding; ion binding; tubulin binding; hydrolase activity, acting on acid anhydrides; hydrolase activity; protein binding; nucleotide binding; nucleoside-triphosphatase activity; organic cyclic compound binding; heterocyclic compound binding; ribonucleoside binding; pyrophosphatase activity; cytoskeletal protein binding; cataly…	K10396	KIF5; kinesin family member 5	hsa04728 Dopaminergic synapse - Homo sapiens (human);	IPR027417; IPR001752;	Kinesin, motor domain; P-loop containing nucleoside triphosphate hydrolase;	PLEKHM2-KIF5B complex;
P34931	Heat shock 70 kDa protein 1-like	HSPA1L	70.374	0.398	0.576	0.719	0.564333	-0.825381	0.10456		cyto	response to unfolded protein; response to topologically incorrect protein; response to chemical stimulus; response to organic substance; response to stimulus; response to stress;	mitochondrial matrix; intracellular organelle; mitochondrial part; cytoplasm; intracellular organelle part; intracellular part; cell; mitochondrion; organelle part; membrane-enclosed lumen; organelle; intracellular membrane-bounded organelle; intracellular organelle lumen; cell part; intracellular; membrane-bounded organelle; cytoplasmic part; organelle lumen;	ATP binding; nucleoside phosphate binding; nucleoside binding; ion binding; nucleotide binding; organic cyclic compound binding; heterocyclic compound binding; ribonucleoside binding; ribonucleotide binding; binding; purine ribonucleoside binding; anion binding; purine ribonucleotide binding; adenyl ribonucleotide binding; purine nucleoside binding; adenyl nucleotide binding; purine nucleotide bi…	K03283	HSPA1_8; heat shock 70kDa protein 1/8	hsa03040 Spliceosome - Homo sapiens (human); hsa05169 Epstein-Barr virus infection - Homo sapiens (human); hsa05020 Prion diseases - Homo sapiens (human); hsa05162 Measles - Homo sapiens (human); hsa05134 Legionellosis - Homo sapiens (human); hsa04010 MAPK signaling pathway - Homo sapiens (human); hsa04144 Endocytosis - Homo sapiens (human); hsa04612 Antigen processing and presentation - Homo sap…
P40818	Ubiquitin carboxyl-terminal hydrolase 8	USP8	127.52	0.7	0.692	0.656	0.682667	-0.550747	0.00408395		nucl	regulation of cellular process; single organism signaling; protein modification by small protein removal; cellular component organization; proteolysis involved in cellular protein catabolic process; cellular protein catabolic process; cellular protein metabolic process; single-organism process; response to stimulus; protein deubiquitination; cellular metabolic process; protein K63-linked deubiqui…	endosome membrane; membrane; intracellular organelle; extrinsic to membrane; organelle membrane; cell periphery; intracellular organelle part; cytoplasm; midbody; extrinsic to plasma membrane; endosomal part; intracellular part; cytosol; cell; organelle part; plasma membrane; early endosome; intracellular membrane-bounded organelle; organelle; nucleus; plasma membrane part; membrane part; intrace…	endopeptidase activity; ubiquitin-specific protease activity; peptidase activity; ubiquitin thiolesterase activity; catalytic activity; hydrolase activity, acting on ester bonds; small conjugating protein-specific protease activity; peptidase activity, acting on L-amino acid peptides; hydrolase activity; cysteine-type peptidase activity; cysteine-type endopeptidase activity; thiolester hydrolase …	K11839	USP8; ubiquitin carboxyl-terminal hydrolase 8 [EC:3.1.2.15]	hsa04144 Endocytosis - Homo sapiens (human);	IPR001763; IPR015063; IPR001394;	USP8 dimerisation domain; Rhodanese-like domain; Peptidase C19, ubiquitin carboxyl-terminal hydrolase;
P41743	Protein kinase C iota type	PRKCI	68.262	0.342	0.362	0.373	0.359	-1.47794	0.000923009	Down	cyto	cellular component biogenesis; single organism signaling; regulation of cell death; regulation of endothelial cell apoptotic process; regulation of gliogenesis; cell surface receptor signaling pathway; establishment or maintenance of apical/basal cell polarity; regulation of neuron apoptotic process; response to interleukin-1; protein transport; actin cytoskeleton organization; regulation of loca…	intracellular organelle; cell leading edge; membrane; compact myelin; cell cortex; apical plasma membrane; polarisome; cell periphery; cytoplasm; macromolecular complex; intracellular part; site of polarized growth; cytosol; cell; plasma membrane; organelle; intracellular membrane-bounded organelle; nucleus; plasma membrane part; myelin sheath; cell cortex part; cell part; membrane part; intracel…	nucleoside phosphate binding; phosphotransferase activity, alcohol group as acceptor; protein kinase activity; organic cyclic compound binding; heterocyclic compound binding; kinase activity; catalytic activity; ribonucleotide binding; binding; purine ribonucleoside binding; lipid binding; cation binding; anion binding; adenyl ribonucleotide binding; adenyl nucleotide binding; transferase activit…	K06069	APKC; atypical protein kinase C [EC:2.7.11.13]	hsa04015 Rap1 signaling pathway - Homo sapiens (human); hsa04530 Tight junction - Homo sapiens (human); hsa04910 Insulin signaling pathway - Homo sapiens (human); hsa04151 PI3K-Akt signaling pathway - Homo sapiens (human); hsa04390 Hippo signaling pathway - Homo sapiens (human); hsa04611 Platelet activation - Homo sapiens (human); hsa04144 Endocytosis - Homo sapiens (human); hsa04930 Type II diab…	IPR000270; IPR002219; IPR000719; IPR002290; IPR020454; IPR011009; IPR000961; IPR017892;	Protein kinase domain; Diacylglycerol/phorbol-ester binding; Protein kinase C-like, phorbol ester/diacylglycerol binding; Protein kinase, C-terminal; Protein kinase-like domain; AGC-kinase, C-terminal; Phox/Bem1p; Serine/threonine- /dual specificity protein kinase, catalytic domain;	PAR-3-PAR-6B-PRKCI complex; LLGL2-PAR-6B-PRKCI complex; KIF3A/B-PAR-3-aPKC-PAR-6 complex; MAP2K5-PRKCI-SQSTM1 complex; LLGL1-PAR-6B-PRKCI complex; RICH1-PAR3-aPKC polarity complex;
P42566	Epidermal growth factor receptor substrate 15	EPS15	98.655	1.262	1.164	1.245	1.22367	0.291211	0.0223657		nucl	single organism signaling; cellular component biogenesis; vesicle coating; negative regulation of signal transduction; cell surface receptor signaling pathway; negative regulation of ERBB signaling pathway; regulation of signaling; single-organism process; protein transport; establishment of localization; signal transduction; regulation of cell communication; establishment of localization in cell…	cilium membrane; membrane; AP-type membrane coat adaptor complex; cytoplasmic vesicle; organelle membrane; clathrin-coated endocytic vesicle; cell periphery; membrane-bounded vesicle; cytoplasmic membrane-bounded vesicle; cytoplasm; vesicle; cytoplasmic vesicle part; clathrin-coated endocytic vesicle membrane; macromolecular complex; intracellular part; vesicle coat; cell; organelle part; coated …	cation binding; metal ion binding; calcium ion binding; binding; ion binding;	K12472	EPS15; epidermal growth factor receptor substrate 15	hsa04144 Endocytosis - Homo sapiens (human);	IPR000261; IPR011992; IPR002048;	EPS15 homology (EH); EF-hand domain; EF-hand domain pair;	Eps15-stonin2 complex; PARK2-EPS15-EGFR;
P43250	G protein-coupled receptor kinase 6	GRK6	65.99	1.55	2.033	2.131	1.90467	0.929539	0.0347352		cyto	single organism signaling; regulation of cellular process; cellular response to stimulus; negative regulation of signal transduction; cell surface receptor signaling pathway; negative regulation of G-protein coupled receptor protein signaling pathway; regulation of signaling; single-organism cellular process; single-organism process; termination of signal transduction; regulation of G-protein cou…	membrane;	ATP binding; nucleoside phosphate binding; phosphotransferase activity, alcohol group as acceptor; nucleoside binding; ion binding; protein kinase activity; nucleotide binding; organic cyclic compound binding; heterocyclic compound binding; ribonucleoside binding; kinase activity; catalytic activity; ribonucleotide binding; binding; purine ribonucleoside binding; G-protein coupled receptor kinase…	K08291	GRK4_5_6; G protein-coupled receptor kinase [EC:2.7.11.16]	hsa04144 Endocytosis - Homo sapiens (human); hsa05032 Morphine addiction - Homo sapiens (human); hsa04062 Chemokine signaling pathway - Homo sapiens (human);	IPR016137; IPR000719; IPR000342; IPR002290; IPR011009; IPR000961;	Protein kinase domain; Protein kinase-like domain; Regulator of G protein signalling superfamily; AGC-kinase, C-terminal; Serine/threonine- /dual specificity protein kinase, catalytic domain; Regulator of G protein signalling domain;
P46934	E3 ubiquitin-protein ligase NEDD4	NEDD4	149.11	0.669	0.688	0.717	0.691333	-0.532547	0.0044193		nucl	single organism signaling; protein targeting to vacuole; cellular metabolic process; T cell activation; metabolic process; progesterone receptor signaling pathway; outflow tract morphogenesis; intracellular receptor signaling pathway; intracellular steroid hormone receptor signaling pathway; negative regulation of transport; cellular response to stimulus; cellular response to abiotic stimulus; re…	membrane; cell cortex; cell periphery; cytoplasm; macromolecular complex; intracellular part; cell; organelle part; chromosomal part; non-membrane-bounded organelle; apicolateral plasma membrane; cell part; membrane part; intracellular; chromosome; perinuclear region of cytoplasm; ubiquitin ligase complex; membrane-bounded organelle; intracellular organelle; intracellular non-membrane-bounded org…	amino acid binding; ion channel inhibitor activity; small conjugating protein ligase activity; phosphoserine binding; receptor binding; ligase activity; sodium channel inhibitor activity; ion binding; protein phosphorylated amino acid binding; protein binding; beta-2 adrenergic receptor binding; sodium channel regulator activity; acid-amino acid ligase activity; small conjugating protein binding;…	K10591	NEDD4; E3 ubiquitin-protein ligase NEDD4 [EC:6.3.2.19]	hsa04144 Endocytosis - Homo sapiens (human); hsa05169 Epstein-Barr virus infection - Homo sapiens (human); hsa04120 Ubiquitin mediated proteolysis - Homo sapiens (human);	IPR001202; IPR000569; IPR000008;	WW domain; C2 domain; HECT;
P46940	Ras GTPase-activating-like protein IQGAP1	IQGAP1	189.25	0.163	0.169	0.172	0.168	-2.57347	0.000117925	Down	cyto	single organism signaling; positive regulation of cellular protein metabolic process; regulation of insulin secretion; cellular metabolic process; metabolic process; generation of precursor metabolites and energy; regulation of localization; positive regulation of molecular function; positive regulation of phosphorylation; positive regulation of phosphorus metabolic process; positive regulation o…	membrane; microtubule; cell junction; cell periphery; slit diaphragm; cytoplasm; macromolecular complex; intracellular part; cell-cell junction; cell; organelle part; non-membrane-bounded organelle; cytoskeleton; microtubule cytoskeleton; membrane part; cell part; intracellular; neuron projection; actin filament; membrane-bounded organelle; neuron part; intracellular organelle; cell leading edge;…	Ras GTPase activator activity; nucleoside-triphosphatase regulator activity; GTPase regulator activity; ion binding; protein binding; GTPase inhibitor activity; enzyme inhibitor activity; calmodulin binding; enzyme regulator activity; binding; cation binding; metal ion binding; small GTPase regulator activity; calcium ion binding; enzyme activator activity; GTPase activator activity;	K16848	IQGAP1; Ras GTPase-activating-like protein IQGAP1	hsa05205 Proteoglycans in cancer - Homo sapiens (human); hsa04520 Adherens junction - Homo sapiens (human); hsa04810 Regulation of actin cytoskeleton - Homo sapiens (human);	IPR001936; IPR001202; IPR001715; IPR027417; IPR027401; IPR000593; IPR008936;	Myosin-like IQ motif-containing domain; WW domain; Rho GTPase activation protein; Ras GTPase-activating protein; RasGAP protein, C-terminal; Calponin homology domain; P-loop containing nucleoside triphosphate hydrolase;	APC-IQGAP1-Rac1 complex; 60S APC containing complex; APC-IQGAP1-CLIP-170 complex; APC-IQGAP1 complex; Emerin complex 52; APC-IQGAP1-Cdc42 complex;
P47755	F-actin-capping protein subunit alpha-2	CAPZA2	32.949	0.775	0.804	0.775	0.784667	-0.349848	0.00379847		cyto	cellular component biogenesis; regulation of cellular process; regulation of actin filament polymerization; single-multicellular organism process; cellular component organization; blood coagulation; regulation of biological quality; negative regulation of actin filament depolymerization; regulation of actin cytoskeleton organization; negative regulation of cellular component organization; single-…	membrane; intracellular organelle; cell cortex; intracellular non-membrane-bounded organelle; cytoskeletal part; cell periphery; intracellular organelle part; cytoplasm; F-actin capping protein complex; cortical cytoskeleton; macromolecular complex; intracellular part; cytosol; cell; actin cytoskeleton; extracellular region; organelle part; non-membrane-bounded organelle; organelle; cytoskeleton;…		K10364					RICH1/AMOT polarity complex, Flag-Rich1 precipitated;
P47756	F-actin-capping protein subunit beta	CAPZB	31.35	0.8	0.847	0.819	0.822	-0.28279	0.0105165		cyto_nucl	cellular component biogenesis; regulation of cellular process; regulation of actin filament polymerization; single-multicellular organism process; cellular component organization; blood coagulation; regulation of biological quality; negative regulation of actin filament depolymerization; regulation of actin cytoskeleton organization; negative regulation of cellular component organization; single-…	membrane; cell leading edge; intracellular organelle; cell projection; cell cortex; intracellular non-membrane-bounded organelle; cytoskeletal part; cell periphery; WASH complex; intracellular organelle part; cytoplasm; F-actin capping protein complex; cortical cytoskeleton; macromolecular complex; intracellular part; cytosol; cell; actin cytoskeleton; organelle part; non-membrane-bounded organel…	actin binding; protein binding; cytoskeletal protein binding; binding;	K10365					RICH1/AMOT polarity complex, Flag-Rich1 precipitated;
P49407	Beta-arrestin-1	ARRB1	47.065	0.575	0.767	0.636	0.659333	-0.60092	0.0546878		cyto	cellular component biogenesis; single organism signaling; regulation of insulin secretion; positive regulation of biosynthetic process; positive regulation of peptide secretion; cellular metabolic process; negative regulation of NF-kappaB transcription factor activity; metabolic process; positive regulation of molecular function; positive regulation of binding; positive regulation of peptidyl-ser…	membrane; organelle membrane; cytoplasmic vesicle; cell periphery; membrane-bounded vesicle; cytoplasmic membrane-bounded vesicle; vesicle; cytoplasm; cytoplasmic vesicle part; intracellular part; cell; pseudopodium; organelle part; chromosomal part; non-membrane-bounded organelle; lysosomal membrane; membrane part; intracellular; cell part; lysosome; chromosome; Golgi apparatus part; membrane-bo…	DNA binding; cysteine-type endopeptidase inhibitor activity involved in apoptotic process; nucleoside-triphosphatase regulator activity; GTPase regulator activity; peptidase regulator activity; cysteine-type endopeptidase regulator activity involved in apoptotic process; enzyme inhibitor activity; endopeptidase inhibitor activity; cysteine-type endopeptidase inhibitor activity; organic cyclic com…	K04439	ARRB; beta-arrestin	hsa04010 MAPK signaling pathway - Homo sapiens (human); hsa04740 Olfactory transduction - Homo sapiens (human); hsa04728 Dopaminergic synapse - Homo sapiens (human); hsa04144 Endocytosis - Homo sapiens (human); hsa04744 Phototransduction - Homo sapiens (human); hsa05032 Morphine addiction - Homo sapiens (human); hsa04062 Chemokine signaling pathway - Homo sapiens (human);	IPR011021; IPR014756; IPR014752; IPR011022; IPR014753;	Arrestin, C-terminal; Arrestin, N-terminal; Arrestin C-terminal-like domain; Immunoglobulin E-set; Arrestin-like, N-terminal;
P49757	Protein numb homolog	NUMB	70.803	0.962	0.951	0.964	0.959	-0.0603973	0.0149058		nucl	single organism signaling; somatic stem cell division; negative regulation of signal transduction; cell surface receptor signaling pathway; respiratory tube development; brain development; regulation of signaling; cellular developmental process; neuron development; cell-cell junction organization; cellular component morphogenesis; neurogenesis; single-organism process; positive regulation of epit…	intracellular organelle; basolateral plasma membrane; membrane; intrinsic to plasma membrane; extrinsic to membrane; cell periphery; cytoplasm; extrinsic to plasma membrane; intrinsic to membrane; intracellular part; integral to plasma membrane; cell; integral to membrane; early endosome; plasma membrane; intracellular membrane-bounded organelle; organelle; nucleus; plasma membrane part; cell par…		K06057	NUMBL; numb	hsa04330 Notch signaling pathway - Homo sapiens (human);	IPR010449; IPR011993; IPR006020;	PTB/PI domain; Pleckstrin homology-like domain; NUMB domain;	NUMB-TP53-MDM2 complex; RalBP1-CCNB1-AP2A-NUMB-EPN1 complex;
P49815	Tuberin	TSC2	200.61	0.768			0.768	-0.380822			plas	regulation of vesicle-mediated transport; cellular component biogenesis; single organism signaling; regulation of biological quality; regulation of protein kinase B signaling cascade; cell surface receptor signaling pathway; tube formation; chordate embryonic development; nuclear transport; protein transport; negative regulation of cell proliferation; response to external stimulus; regulation of …	dendrite; membrane; cell periphery; cytoplasm; neuronal cell body; macromolecular complex; growth cone; intracellular part; cell; organelle part; non-membrane-bounded organelle; cytoskeleton; cell part; membrane part; intracellular; perinuclear region of cytoplasm; neuron projection; cytosolic part; membrane raft; membrane-bounded organelle; neuron part; intracellular organelle; cell projection; …	enzyme regulator activity; binding; nucleoside-triphosphatase regulator activity; GTPase regulator activity; protein binding; phosphatase binding; enzyme activator activity; enzyme binding; GTPase activator activity;	K07207	TSC2; tuberous sclerosis 2	hsa04151 PI3K-Akt signaling pathway - Homo sapiens (human); hsa04919 Thyroid hormone signaling pathway - Homo sapiens (human); hsa04910 Insulin signaling pathway - Homo sapiens (human); hsa04150 mTOR signaling pathway - Homo sapiens (human); hsa04115 p53 signaling pathway - Homo sapiens (human); hsa04152 AMPK signaling pathway - Homo sapiens (human);	IPR018515; IPR011989; IPR000331; IPR016024; IPR024584;	Tuberin, N-terminal; Armadillo-type fold; Armadillo-like helical; Tuberin-type domain; Rap GTPase activating protein domain;	TSC1-TSC2 complex;
P50570	Dynamin-2	DNM2	98.063	1.511	1.506	1.532	1.51633	0.600587	0.000237722		cyto	single organism signaling; regulation of cell death; receptor internalization; positive regulation of biosynthetic process; single-organism process; cellular metabolic process; protein transport; neurological system process; establishment of localization; transition metal ion transport; regulation of RNA biosynthetic process; signal transduction; metabolic process; establishment of localization i…	membrane; microtubule; organelle membrane; cell periphery; cell junction; cytoplasm; macromolecular complex; intracellular part; cell; organelle part; non-membrane-bounded organelle; cytoskeleton; microtubule cytoskeleton; intracellular; cell part; postsynaptic density; synaptic membrane; Golgi apparatus part; membrane-bounded organelle; synapse part; intracellular organelle; intracellular non-me…	nucleoside phosphate binding; hydrolase activity, acting on acid anhydrides; hydrolase activity; protein binding; organic cyclic compound binding; heterocyclic compound binding; cytoskeletal protein binding; pyrophosphatase activity; catalytic activity; ribonucleotide binding; microtubule binding; binding; GTPase activity; purine ribonucleoside binding; lipid binding; anion binding; hydrolase act…	K01528	DNM; dynamin GTPase [EC:3.6.5.5]	hsa05100 Bacterial invasion of epithelial cells - Homo sapiens (human); hsa04666 Fc gamma R-mediated phagocytosis - Homo sapiens (human); hsa04144 Endocytosis - Homo sapiens (human); hsa04961 Endocrine and other factor-regulated calcium reabsorption - Homo sapiens (human); hsa04721 Synaptic vesicle cycle - Homo sapiens (human);	IPR003130; IPR011993; IPR001401; IPR020850; IPR027417; IPR000375; IPR001849;	Dynamin central domain; Pleckstrin homology-like domain; Dynamin, GTPase domain; Pleckstrin homology domain; Dynamin GTPase effector; GTPase effector domain, GED; P-loop containing nucleoside triphosphate hydrolase;
P51148	Ras-related protein Rab-5C	RAB5C	23.482	1.939	1.953	1.915	1.93567	0.952831	0.000113275		cyto	single organism signaling; regulation of cellular process; regulation of vesicle-mediated transport; cellular component organization; single-organism process; response to stimulus; protein transport; establishment of localization; signal transduction; cell communication; regulation of localization; macromolecule localization; protein localization; cellular process; cellular response to stimulus; …	membrane; endosome membrane; intracellular organelle; cytoplasmic vesicle; organelle membrane; cell periphery; membrane-bounded vesicle; melanosome; cytoplasmic membrane-bounded vesicle; vesicle; cytoplasm; intracellular organelle part; endosomal part; intracellular part; cell; organelle part; plasma membrane; pigment granule; early endosome; intracellular membrane-bounded organelle; organelle; c…	nucleoside phosphate binding; nucleoside binding; ion binding; hydrolase activity, acting on acid anhydrides; hydrolase activity; nucleotide binding; nucleoside-triphosphatase activity; organic cyclic compound binding; heterocyclic compound binding; ribonucleoside binding; pyrophosphatase activity; GDP binding; catalytic activity; ribonucleotide binding; binding; GTPase activity; purine ribonucle…	K07889	RAB5C; Ras-related protein Rab-5C	hsa05152 Tuberculosis - Homo sapiens (human); hsa04144 Endocytosis - Homo sapiens (human); hsa04145 Phagosome - Homo sapiens (human); hsa04962 Vasopressin-regulated water reabsorption - Homo sapiens (human); hsa04014 Ras signaling pathway - Homo sapiens (human); hsa05146 Amoebiasis - Homo sapiens (human);	IPR005225; IPR027417;	Small GTP-binding protein domain; P-loop containing nucleoside triphosphate hydrolase;
P51149	Ras-related protein Rab-7a	RAB7A	23.489	1.242	1.216	1.228	1.22867	0.297094	0.00131944		cyto	single organism signaling; cellular component biogenesis; regulation of biological quality; establishment of protein localization to organelle; negative regulation of signal transduction; negative regulation of ERBB signaling pathway; regulation of signaling; regulation of cellular pH; cellular monovalent inorganic cation homeostasis; single-organism process; protein targeting to vacuole; phagoly…	membrane; organelle membrane; cytoplasmic vesicle; membrane-bounded vesicle; cytoplasmic membrane-bounded vesicle; vesicle; cytoplasm; intracellular part; lamellar body; cell; organelle part; pigment granule; lysosomal membrane; cell part; intracellular; lysosome; endosome; secretory granule; endocytic vesicle; membrane-bounded organelle; lytic vacuole; intracellular organelle; late endosome; mel…	nucleoside phosphate binding; nucleoside binding; ion binding; hydrolase activity, acting on acid anhydrides; hydrolase activity; nucleotide binding; nucleoside-triphosphatase activity; organic cyclic compound binding; heterocyclic compound binding; ribonucleoside binding; pyrophosphatase activity; GDP binding; catalytic activity; ribonucleotide binding; binding; GTPase activity; purine ribonucle…	K07897	RAB7A; Ras-related protein Rab-7A	hsa05132 Salmonella infection - Homo sapiens (human); hsa05152 Tuberculosis - Homo sapiens (human); hsa04144 Endocytosis - Homo sapiens (human); hsa04145 Phagosome - Homo sapiens (human); hsa05146 Amoebiasis - Homo sapiens (human);	IPR005225; IPR027417;	Small GTP-binding protein domain; P-loop containing nucleoside triphosphate hydrolase;
P51809	Vesicle-associated membrane protein 7	VAMP7	24.935	1.069	1.057	1.081	1.069	0.0962619	0.0138769		pero	leukocyte activation; establishment of protein localization to plasma membrane; single-organism process; vesicle fusion with Golgi apparatus; protein transport; regulation of protein targeting to vacuolar membrane; phagocytosis; eosinophil degranulation; establishment of localization; triglyceride transport; establishment of localization in cell; regulation of localization; Golgi to plasma membra…	transport vesicle membrane; membrane; endoplasmic reticulum; nuclear outer membrane-endoplasmic reticulum membrane network; cytoplasmic vesicle; organelle membrane; cell periphery; membrane-bounded vesicle; cell junction; cytoplasmic membrane-bounded vesicle; vesicle; cytoplasm; cytoplasmic vesicle part; macromolecular complex; intrinsic to membrane; intracellular part; cell; organelle part; lyso…		K08515	VAMP7; vesicle-associated membrane protein 7	hsa04130 SNARE interactions in vesicular transport - Homo sapiens (human);	IPR010908; IPR001388; IPR011012;	Longin-like domain; Longin domain; Synaptobrevin;	SNARE complex;
P52907	F-actin-capping protein subunit alpha-1	CAPZA1	32.922	0.872	0.918	0.949	0.913	-0.131313	0.0933507		cyto	cellular component biogenesis; regulation of cellular process; regulation of actin filament polymerization; single-multicellular organism process; cellular component organization; blood coagulation; regulation of biological quality; negative regulation of actin filament depolymerization; regulation of actin cytoskeleton organization; negative regulation of cellular component organization; single-…	intracellular organelle; intracellular non-membrane-bounded organelle; cytoskeletal part; WASH complex; intracellular organelle part; cytoplasm; F-actin capping protein complex; macromolecular complex; intracellular part; cytosol; cell; actin cytoskeleton; extracellular region; organelle part; non-membrane-bounded organelle; cytoskeleton; organelle; intracellular; cell part; protein complex; cyto…	actin binding; protein binding; cytoskeletal protein binding; binding;	K10364					RICH1/AMOT polarity complex, Flag-Rich1 precipitated;
P53680	AP-2 complex subunit sigma	AP2S1	17.018	1.067	1.028	1.022	1.039	0.0551957	0.147749		mito	regulation of vesicle-mediated transport; single organism signaling; cellular component biogenesis; cell surface receptor signaling pathway; negative regulation of ERBB signaling pathway; cellular component morphogenesis; regulation of defense response; neurological system process; protein transport; response to external stimulus; regulation of defense response to virus by virus; regulation of lo…	membrane; AP-type membrane coat adaptor complex; cytoplasmic vesicle; organelle membrane; clathrin-coated endocytic vesicle; cell periphery; membrane-bounded vesicle; cytoplasmic membrane-bounded vesicle; cytoplasm; vesicle; cytoplasmic vesicle part; clathrin-coated endocytic vesicle membrane; macromolecular complex; intracellular part; vesicle coat; cell; organelle part; coated vesicle membrane;…	substrate-specific transporter activity; protein transporter activity; transporter activity;	K11827	AP2S1; AP-2 complex subunit sigma-1	hsa05016 Huntington's disease - Homo sapiens (human); hsa04144 Endocytosis - Homo sapiens (human); hsa04961 Endocrine and other factor-regulated calcium reabsorption - Homo sapiens (human); hsa04721 Synaptic vesicle cycle - Homo sapiens (human);	IPR022775; IPR011012;	Longin-like domain; AP complex, mu/sigma subunit;
P53990	IST1 homolog	IST1	39.75	1.859	1.865	1.925	1.883	0.913033	0.000463876		cyto	reproduction; cellular component biogenesis; cellular component organization; single-multicellular organism process; virion assembly; viral budding from nuclear membrane; viral infectious cycle; single-organism process; multi-organism cellular process; virus budding from nuclear membrane by viral capsid re-envelopment; abscission; cytokinesis; cellular component assembly; viral process; multicell…	intracellular organelle; extracellular region part; cytoplasmic vesicle; intracellular non-membrane-bounded organelle; membrane-bounded vesicle; cytoskeletal part; cytoplasmic membrane-bounded vesicle; vesicle; cytoplasm; intracellular organelle part; midbody; intracellular part; cytosol; cell; extracellular region; organelle part; non-membrane-bounded organelle; extracellular vesicular exosome; …	protein binding; binding; protein complex binding;				IPR005061;	Domain of unknown function DUF292, eukaryotic;
P59998	Actin-related protein 2/3 complex subunit 4	ARPC4	19.667	0.917	0.889	0.89	0.898667	-0.154142	0.0132549		mito	regulation of actin filament polymerization; regulation of cellular process; cellular component biogenesis; cellular component organization; regulation of biological quality; positive regulation of protein polymerization; regulation of actin cytoskeleton organization; single-organism process; actin filament organization; regulation of cellular component biogenesis; regulation of actin filament le…	intracellular organelle; cell projection; intracellular non-membrane-bounded organelle; cytoskeletal part; cytoplasm; intracellular organelle part; macromolecular complex; intracellular part; cell; actin cytoskeleton; organelle part; non-membrane-bounded organelle; organelle; cytoskeleton; Arp2/3 protein complex; cell part; intracellular; protein complex;							Arp2/3 protein complex;
P60953	Cell division control protein 42 homolog	CDC42	21.258	0.986	1.008	0.981	0.991667	-0.0120728	0.495315		cyto	single organism signaling; cellular component biogenesis; regulation of leukocyte activation; regulation of cell death; regulation of stress-activated MAPK cascade; filopodium assembly; gland development; keratinization; posttranscriptional regulation of gene expression; negative regulation of ERBB signaling pathway; regulation of neuron apoptotic process; positive regulation of biosynthetic proc…	membrane; spindle midzone; cytoplasmic vesicle; organelle membrane; membrane-bounded vesicle; cell periphery; cytoplasmic membrane-bounded vesicle; vesicle; cytoplasm; neuronal cell body; macromolecular complex; intracellular part; cell; organelle part; non-membrane-bounded organelle; mitotic spindle; cytoskeleton; microtubule organizing center; microtubule cytoskeleton; cell part; intracellular;…	nucleoside phosphate binding; protein kinase binding; nucleoside binding; ion binding; hydrolase activity, acting on acid anhydrides; protein binding; hydrolase activity; nucleotide binding; kinase binding; nucleoside-triphosphatase activity; organic cyclic compound binding; heterocyclic compound binding; ribonucleoside binding; pyrophosphatase activity; catalytic activity; ribonucleotide binding…	K04393	CDC42; cell division control protein 42	hsa05120 Epithelial cell signaling in Helicobacter pylori infection - Homo sapiens (human); hsa05100 Bacterial invasion of epithelial cells - Homo sapiens (human); hsa05132 Salmonella infection - Homo sapiens (human); hsa04015 Rap1 signaling pathway - Homo sapiens (human); hsa04722 Neurotrophin signaling pathway - Homo sapiens (human); hsa04530 Tight junction - Homo sapiens (human); hsa05130 Path…	IPR005225; IPR027417;	Small GTP-binding protein domain; P-loop containing nucleoside triphosphate hydrolase;	PAR6-CDC42 complex; APC-IQGAP1-Cdc42 complex;
P61006	Ras-related protein Rab-8A	RAB8A	23.668	1.306	1.367	1.275	1.316	0.396159	0.00822828		cyto	single organism signaling; cellular component biogenesis; regulation of biological quality; regulation of signaling; cellular developmental process; neuron development; cilium morphogenesis; neurogenesis; cellular component morphogenesis; single-organism process; protein transport; cilium organization; establishment of localization; signal transduction; regulation of cell communication; establish…	membrane; cytoplasmic vesicle; cell periphery; membrane-bounded vesicle; cytoplasmic membrane-bounded vesicle; vesicle; cytoplasm; neuronal cell body; intracellular part; cell; organelle part; recycling endosome; non-membrane-bounded organelle; cytoskeleton; microtubule organizing center; microtubule cytoskeleton; intracellular; cell part; postsynaptic density; perinuclear region of cytoplasm; en…	small GTPase binding; nucleoside phosphate binding; nucleoside binding; ion binding; protein binding; nucleotide binding; Rab GTPase binding; organic cyclic compound binding; heterocyclic compound binding; ribonucleoside binding; GDP binding; Ras GTPase binding; ribonucleotide binding; binding; purine ribonucleoside binding; anion binding; purine ribonucleotide binding; purine nucleoside binding;…	K07901	RAB8A; Ras-related protein Rab-8A	hsa04972 Pancreatic secretion - Homo sapiens (human); hsa04152 AMPK signaling pathway - Homo sapiens (human);	IPR005225; IPR027417;	Small GTP-binding protein domain; P-loop containing nucleoside triphosphate hydrolase;	HD-RAB8A-OPTN complex;
P61020	Ras-related protein Rab-5B	RAB5B	23.707	1.441	1.526	1.409	1.45867	0.54465	0.00590124		mito	single organism signaling; regulation of cellular process; regulation of vesicle-mediated transport; cellular component organization; single-organism process; response to stimulus; protein transport; establishment of localization; signal transduction; cell communication; regulation of localization; macromolecule localization; protein localization; cellular process; cellular response to stimulus; …	membrane; endosome membrane; intracellular organelle; cytoplasmic vesicle; organelle membrane; cell periphery; membrane-bounded vesicle; melanosome; cytoplasmic membrane-bounded vesicle; vesicle; cytoplasm; intracellular organelle part; endosomal part; intracellular part; cell; organelle part; plasma membrane; pigment granule; early endosome; intracellular membrane-bounded organelle; organelle; c…	nucleoside phosphate binding; GTP-dependent protein binding; nucleoside binding; ion binding; hydrolase activity, acting on acid anhydrides; hydrolase activity; protein binding; nucleotide binding; nucleoside-triphosphatase activity; organic cyclic compound binding; heterocyclic compound binding; ribonucleoside binding; pyrophosphatase activity; GDP binding; catalytic activity; ribonucleotide bin…	K07888	RAB5B; Ras-related protein Rab-5B	hsa05152 Tuberculosis - Homo sapiens (human); hsa04144 Endocytosis - Homo sapiens (human); hsa04145 Phagosome - Homo sapiens (human); hsa04962 Vasopressin-regulated water reabsorption - Homo sapiens (human); hsa04014 Ras signaling pathway - Homo sapiens (human); hsa05146 Amoebiasis - Homo sapiens (human);	IPR005225; IPR027417;	Small GTP-binding protein domain; P-loop containing nucleoside triphosphate hydrolase;
P61026	Ras-related protein Rab-10	RAB10	22.541	1.132	1.055	1.257	1.148	0.199123	0.161923		cyto	single organism signaling; morphogenesis of a polarized epithelium; somatic stem cell division; cellular developmental process; neuron development; establishment of protein localization to plasma membrane; neurogenesis; cellular component morphogenesis; single-organism process; protein transport; establishment of localization; neural precursor cell proliferation; signal transduction; tissue morph…	membrane; endoplasmic reticulum; nuclear outer membrane-endoplasmic reticulum membrane network; cytoplasmic vesicle; organelle membrane; membrane-bounded vesicle; cytoplasmic membrane-bounded vesicle; vesicle; cytoplasm; cytoplasmic vesicle part; recycling endosome membrane; intracellular part; cell; organelle part; recycling endosome; intracellular; membrane part; cell part; phagocytic vesicle m…	nucleoside phosphate binding; nucleoside binding; ion binding; nucleotide binding; organic cyclic compound binding; heterocyclic compound binding; ribonucleoside binding; GDP binding; ribonucleotide binding; binding; purine ribonucleoside binding; anion binding; purine ribonucleotide binding; purine nucleoside binding; guanyl ribonucleotide binding; guanyl nucleotide binding; GTP binding; purine …	K07903	RAB10; Ras-related protein Rab-10	hsa04152 AMPK signaling pathway - Homo sapiens (human);	IPR005225; IPR027417;	Small GTP-binding protein domain; P-loop containing nucleoside triphosphate hydrolase;
P61158	Actin-related protein 3	ACTR3	47.371	1.035	1.089	1.1	1.07467	0.103889	0.090026		cyto	regulation of actin filament polymerization; positive regulation of neuron differentiation; regulation of biological quality; positive regulation of protein polymerization; regulation of cell projection assembly; cellular developmental process; neurogenesis; cilium morphogenesis; cellular component morphogenesis; single-organism process; regulation of actin filament length; positive regulation of…	membrane; excitatory synapse; organelle membrane; cell junction; cytoplasm; macromolecular complex; intracellular part; cell; organelle part; non-membrane-bounded organelle; cytoskeleton; Arp2/3 protein complex; cell part; intracellular; lamellipodium; Golgi apparatus part; cell-substrate junction; hemidesmosome; membrane-bounded organelle; cell leading edge; intracellular organelle; cell project…	ATP binding; nucleoside phosphate binding; nucleoside binding; ion binding; nucleotide binding; organic cyclic compound binding; heterocyclic compound binding; ribonucleoside binding; ribonucleotide binding; binding; purine ribonucleoside binding; anion binding; purine ribonucleotide binding; adenyl ribonucleotide binding; purine nucleoside binding; adenyl nucleotide binding; purine nucleotide bi…						Arp2/3 protein complex;
P61160	Actin-related protein 2	ACTR2	44.76	1.039	1.04	1.046	1.04167	0.0588937	0.00393332		cyto	single-organism cellular process; cellular component movement; single-organism process; cellular process;	intracellular organelle; cell projection; intracellular non-membrane-bounded organelle; cytoskeletal part; cytoplasm; intracellular organelle part; macromolecular complex; intracellular part; cell; actin cytoskeleton; organelle part; non-membrane-bounded organelle; organelle; cytoskeleton; Arp2/3 protein complex; cell part; intracellular; protein complex;	ATP binding; nucleoside phosphate binding; nucleoside binding; ion binding; nucleotide binding; organic cyclic compound binding; heterocyclic compound binding; ribonucleoside binding; ribonucleotide binding; binding; purine ribonucleoside binding; anion binding; purine ribonucleotide binding; adenyl ribonucleotide binding; purine nucleoside binding; adenyl nucleotide binding; purine nucleotide bi…	K17260					Arp2/3 protein complex;
P61421	V-type proton ATPase subunit d 1	ATP6V0D1	40.329	1.776	1.692	1.624	1.69733	0.76327	0.00357303		cysk	single organism signaling; regulation of biological quality; positive regulation of cellular protein metabolic process; cell surface receptor signaling pathway; brain development; energy coupled proton transmembrane transport, against electrochemical gradient; protein transport; transition metal ion transport; response to topologically incorrect protein; positive regulation of molecular function;…	proton-transporting V-type ATPase, V0 domain; membrane; apical plasma membrane; cytoplasmic vesicle; organelle membrane; membrane-bounded vesicle; cell periphery; cytoplasmic membrane-bounded vesicle; vesicle; cytoplasm; cytoplasmic vesicle part; macromolecular complex; intracellular part; proton-transporting V-type ATPase complex; cell; organelle part; axon terminus; early endosome; clathrin-coa…	active transmembrane transporter activity; ATPase activity, coupled to transmembrane movement of ions; ion transmembrane transporter activity; primary active transmembrane transporter activity; hydrolase activity, acting on acid anhydrides; substrate-specific transporter activity; hydrolase activity; monovalent inorganic cation transmembrane transporter activity; nucleoside-triphosphatase activit…	K02146	ATPeV0D; V-type H+-transporting ATPase subunit d	hsa05120 Epithelial cell signaling in Helicobacter pylori infection - Homo sapiens (human); hsa04142 Lysosome - Homo sapiens (human); hsa04966 Collecting duct acid secretion - Homo sapiens (human); hsa05152 Tuberculosis - Homo sapiens (human); hsa05323 Rheumatoid arthritis - Homo sapiens (human); hsa01100 Metabolic pathways - Homo sapiens (human); hsa00190 Oxidative phosphorylation - Homo sapiens…
P61586	Transforming protein RhoA	RHOA	21.768	1.244	1.187	1.267	1.23267	0.301783	0.0127299		cyto	cellular component biogenesis; single organism signaling; developmental maturation; regulation of cell death; posttranscriptional regulation of gene expression; positive regulation of biosynthetic process; regulation of neuron apoptotic process; regulation of cell cycle process; positive regulation of growth; regulation of cell growth; macromolecular complex assembly; positive regulation of molec…	membrane; cell cortex; cell periphery; cell junction; ruffle membrane; cytoplasm; intracellular part; cell-cell junction; cell; cell division site part; non-membrane-bounded organelle; cytoskeleton; leading edge membrane; membrane part; cell part; intracellular; lamellipodium; neuron projection; cleavage furrow; membrane-bounded organelle; neuron part; intracellular organelle; cell leading edge; …	nucleoside phosphate binding; nucleoside binding; ion binding; hydrolase activity, acting on acid anhydrides; hydrolase activity; nucleotide binding; nucleoside-triphosphatase activity; organic cyclic compound binding; heterocyclic compound binding; ribonucleoside binding; pyrophosphatase activity; catalytic activity; ribonucleotide binding; binding; GTPase activity; purine ribonucleoside binding…	K04513	RHOA; Ras homolog gene family, member A	hsa04921 Oxytocin signaling pathway - Homo sapiens (human); hsa05100 Bacterial invasion of epithelial cells - Homo sapiens (human); hsa05152 Tuberculosis - Homo sapiens (human); hsa04015 Rap1 signaling pathway - Homo sapiens (human); hsa04722 Neurotrophin signaling pathway - Homo sapiens (human); hsa04530 Tight junction - Homo sapiens (human); hsa05130 Pathogenic Escherichia coli infection - Homo…	IPR005225; IPR027417;	Small GTP-binding protein domain; P-loop containing nucleoside triphosphate hydrolase;	MRIP-MBS-RHOA complex; RHOA-IP3R-TRPC1 complex; MRIP-RHOA complex; GNAQ-GEFT-RHOA complex;
P62330	ADP-ribosylation factor 6	ARF6	20.082	0.609	0.561	0.619	0.596333	-0.745809	0.00514433		cyto	single organism signaling; regulation of actin filament polymerization; regulation of vesicle-mediated transport; regulation of biological quality; positive regulation of protein polymerization; regulation of cell projection assembly; regulation of signaling; cellular developmental process; negative regulation of cellular component organization; neurogenesis; single-organism process; regulation o…	membrane; cell cortex; organelle membrane; cell periphery; cytoplasm; intracellular part; cell; organelle part; recycling endosome; early endosome; membrane part; intracellular; cell part; filopodium; endosome; membrane-bounded organelle; intracellular organelle; endosome membrane; cell leading edge; cell projection; intracellular organelle part; endosomal part; cell projection part; filopodium m…	nucleoside phosphate binding; nucleoside binding; ion binding; hydrolase activity, acting on acid anhydrides; hydrolase activity; nucleotide binding; nucleoside-triphosphatase activity; organic cyclic compound binding; heterocyclic compound binding; ribonucleoside binding; pyrophosphatase activity; catalytic activity; ribonucleotide binding; binding; GTPase activity; purine ribonucleoside binding…	K07941	ARF6; ADP-ribosylation factor 6	hsa04666 Fc gamma R-mediated phagocytosis - Homo sapiens (human); hsa04144 Endocytosis - Homo sapiens (human); hsa04014 Ras signaling pathway - Homo sapiens (human);	IPR005225; IPR027417;	Small GTP-binding protein domain; P-loop containing nucleoside triphosphate hydrolase;
P62820	Ras-related protein Rab-1A	RAB1A	22.677	2.017	2.097	2.04	2.05133	1.03656	0.000387497	Up	cyto	regulation of cellular process; single organism signaling; cellular response to stimulus; intracellular signal transduction; vesicle-mediated transport; single-organism cellular process; single-organism process; organic substance transport; small GTPase mediated signal transduction; response to stimulus; signaling; protein transport; establishment of localization; transport; establishment of prot…	organelle; intracellular membrane-bounded organelle; intracellular organelle; endoplasmic reticulum; cell part; intracellular; cytoplasm; intracellular part; Golgi apparatus; membrane-bounded organelle; cell; cytoplasmic part;	nucleoside phosphate binding; nucleoside binding; ion binding; hydrolase activity, acting on acid anhydrides; hydrolase activity; nucleotide binding; nucleoside-triphosphatase activity; organic cyclic compound binding; heterocyclic compound binding; ribonucleoside binding; pyrophosphatase activity; catalytic activity; ribonucleotide binding; binding; GTPase activity; purine ribonucleoside binding…	K07874	RAB1A; Ras-related protein Rab-1A	hsa05134 Legionellosis - Homo sapiens (human);	IPR005225; IPR027417;	Small GTP-binding protein domain; P-loop containing nucleoside triphosphate hydrolase;
P62993	Growth factor receptor-bound protein 2	GRB2	25.206	1.88	1.801	1.803	1.828	0.870266	0.000822403		cyto	cellular component biogenesis; single organism signaling; regulation of leukocyte activation; blood coagulation; regulation of biological quality; cell surface receptor signaling pathway; negative regulation of ERBB signaling pathway; chordate embryonic development; embryonic placenta development; cellular component morphogenesis; regulation of actin filament length; cellular metabolic process; r…	membrane; intracellular organelle; organelle membrane; Grb2-EGFR complex; membrane-bounded vesicle; cell periphery; vesicle; intracellular organelle part; cytoplasm; vesicle membrane; macromolecular complex; intracellular part; COP9 signalosome; cytosol; cell; organelle part; plasma membrane; intracellular membrane-bounded organelle; organelle; nucleus; plasma membrane part; membrane part; intrac…	SH3/SH2 adaptor activity; binding, bridging; protein binding; protein domain specific binding; protein binding, bridging; signaling adaptor activity; SH3 domain binding; binding;	K04364	GRB2; growth factor receptor-binding protein 2	hsa04650 Natural killer cell mediated cytotoxicity - Homo sapiens (human); hsa05221 Acute myeloid leukemia - Homo sapiens (human); hsa04662 B cell receptor signaling pathway - Homo sapiens (human); hsa05220 Chronic myeloid leukemia - Homo sapiens (human); hsa04014 Ras signaling pathway - Homo sapiens (human); hsa05205 Proteoglycans in cancer - Homo sapiens (human); hsa05206 MicroRNAs in cancer - …	IPR000980; IPR001452;	SH3 domain; SH2 domain;	EGFR-CBL-GRB2 complex; Grb2-Sos complex, Fc receptor gamma-R1 stimulated; SLP-76-Cbl-Grb2-Shc complex, Fc receptor gamma-R1 stimulated; LAT-GRB2 complex, Fyn-mLckor Syk kinase activated; CIN85 complex; BCR-ABL-GRB2 complex; GRB2-SHP-2 complex, PDGF stimulated; LAT-PLC-gamma-1-p85-GRB2-SOS signaling complex, C305 activated; SHC-GRB2 complex; BCR-ABL-GRB2-SOS1 complex; Sos1-Grb2 complex; ITGA6-ITGB…
P63010	AP-2 complex subunit beta	AP2B1	104.55	1.022	1.059	1.069	1.05	0.0703893	0.101283		plas	single organism signaling; cellular component biogenesis; cell surface receptor signaling pathway; negative regulation of ERBB signaling pathway; cellular component morphogenesis; regulation of defense response; neurological system process; protein transport; response to external stimulus; regulation of defense response to virus by virus; macromolecular complex assembly; ERBB signaling pathway; r…	membrane; AP-type membrane coat adaptor complex; organelle membrane; cytoplasmic vesicle; clathrin-coated endocytic vesicle; cell periphery; membrane-bounded vesicle; cytoplasmic membrane-bounded vesicle; vesicle; cytoplasm; clathrin-coated endocytic vesicle membrane; cytoplasmic vesicle part; macromolecular complex; intracellular part; cell; organelle part; coated vesicle membrane; clathrin-coat…	substrate-specific transporter activity; protein transporter activity; transporter activity;	K11825	AP2B1; AP-2 complex subunit beta-1	hsa05016 Huntington's disease - Homo sapiens (human); hsa04144 Endocytosis - Homo sapiens (human); hsa04961 Endocrine and other factor-regulated calcium reabsorption - Homo sapiens (human); hsa04721 Synaptic vesicle cycle - Homo sapiens (human);	IPR008152; IPR011989; IPR002553; IPR013037; IPR015151; IPR012295; IPR016024; IPR009028; IPR013041;	Beta-adaptin appendage, C-terminal subdomain; Armadillo-type fold; Clathrin adaptor, alpha/beta/gamma-adaptin, appendage, Ig-like subdomain; Clathrin/coatomer adaptor, adaptin-like, N-terminal; Coatomer/calthrin adaptor appendage, C-terminal subdomain; Clathrin adaptor, beta-adaptin, appendage, Ig-like subdomain; Armadillo-like helical; Beta2-adaptin/TBP, C-terminal domain; Coatomer/clathrin adap…	AP2 adaptor complex;
P63244	Guanine nucleotide-binding protein subunit beta-2-like 1	GNB2L1	35.076	0.814	0.855	0.845	0.838	-0.254978	0.0103498		cyto_nucl	regulation of vesicle-mediated transport; regulation of biological quality; positive regulation of cell migration; regulation of cell death; positive regulation of cellular protein metabolic process; regulation of protein kinase B signaling cascade; positive regulation of proteasomal ubiquitin-dependent protein catabolic process; posttranscriptional regulation of gene expression; regulation of pr…	membrane; dendrite; cell periphery; small ribosomal subunit; cytoplasm; neuronal cell body; macromolecular complex; intracellular part; cell; organelle part; non-membrane-bounded organelle; cytoskeleton; ribosomal subunit; membrane part; intracellular; cell part; phagocytic cup; perinuclear region of cytoplasm; neuron projection; membrane-bounded organelle; neuron part; intracellular organelle; r…	protein tyrosine kinase inhibitor activity; ion channel inhibitor activity; receptor binding; protein kinase binding; peptidase regulator activity; cysteine-type endopeptidase regulator activity involved in apoptotic process; peptidase activator activity; protein kinase inhibitor activity; protein binding; protein kinase regulator activity; kinase regulator activity; enzyme inhibitor activity; ki…	K14753	RACK1; guanine nucleotide-binding protein subunit beta-2-like 1 protein	hsa05162 Measles - Homo sapiens (human);	IPR017986; IPR015943;	WD40/YVTN repeat-like-containing domain; WD40-repeat-containing domain;	G protein complex;
P84022	Mothers against decapentaplegic homolog 3	SMAD3	48.08		0.838		0.838	-0.254978			cyto_nucl	cellular component biogenesis; single organism signaling; embryonic foregut morphogenesis; regulation of cell death; gland development; segmentation; posttranscriptional regulation of gene expression; chordate embryonic development; thyroid gland development; positive regulation of biosynthetic process; positive regulation of biomineral tissue development; regulation of defense response; cellular…	membrane; organelle membrane; cell periphery; cytoplasm; macromolecular complex; intracellular part; cell; organelle part; SMAD protein complex; nuclear membrane; intracellular; cell part; organelle inner membrane; membrane-bounded organelle; nuclear inner membrane; intracellular organelle; nuclear envelope; intracellular organelle part; organelle envelope; receptor complex; endomembrane system; …	DNA binding; chromatin DNA binding; transcription regulatory region sequence-specific DNA binding; double-stranded DNA binding; ion binding; protein binding; transforming growth factor beta receptor, pathway-specific cytoplasmic mediator activity; chromatin binding; zinc ion binding; sequence-specific DNA binding; signal transducer activity; core promoter proximal region sequence-specific DNA bin…				IPR017855; IPR013019; IPR008984; IPR003619; IPR001132;	SMAD domain-like; MAD homology 1, Dwarfin-type; SMAD domain, Dwarfin-type; MAD homology, MH1; SMAD/FHA domain;	SMAD3-SMAD4-cJun-cFos complex; SKI-SMAD3-SMAD4 pentameric complex; PIAS3-SMAD3-P300 complex; Ubiquitin E3 ligase; SMAD3-SMAD4-FOXO4 complex; SMURF2-SMAD3-SnoN complex, TGF-dependent; Axin-SMAD3 complex; PML-SMAD2/3-SARA complex; SMAD4-SMAD2-SMAD3 complex; SMAD3-SMAD4-FOXO1 complex; BRCA1-SMAD3 complex; SMAD3-SKI-NCOR complex; RSmad complex; SMAD3-cSKI-SIN3A-HDAC1 complex; SMAD3/4-E2F4/5-p107-DP1 …
P84077	ADP-ribosylation factor 1	ARF1	20.697	1.087	1.018	1.057	1.054	0.0758749	0.153921		cyto	single organism signaling; vesicle coating; regulation of biological quality; glycerolipid metabolic process; phospholipid biosynthetic process; single-organism process; cellular lipid metabolic process; biosynthetic process; multi-organism cellular process; regulation of defense response; cellular metabolic process; protein transport; phosphate-containing compound metabolic process; lipid biosyn…	membrane; intracellular organelle; intracellular non-membrane-bounded organelle; organelle membrane; cell periphery; myofibril; intracellular organelle part; cytoplasm; Golgi membrane; endomembrane system; intracellular part; cytosol; cell; organelle part; plasma membrane; non-membrane-bounded organelle; organelle; intracellular membrane-bounded organelle; intracellular; cell part; sarcomere; con…	nucleoside phosphate binding; nucleoside binding; ion binding; hydrolase activity, acting on acid anhydrides; hydrolase activity; nucleotide binding; nucleoside-triphosphatase activity; signal transducer activity; organic cyclic compound binding; heterocyclic compound binding; ribonucleoside binding; receptor signaling protein activity; molecular transducer activity; pyrophosphatase activity; cat…	K07937	ARF1; ADP-ribosylation factor 1	hsa05110 Vibrio cholerae infection - Homo sapiens (human); hsa05134 Legionellosis - Homo sapiens (human); hsa04144 Endocytosis - Homo sapiens (human);	IPR005225; IPR027417;	Small GTP-binding protein domain; P-loop containing nucleoside triphosphate hydrolase;
P84085	ADP-ribosylation factor 5	ARF5	20.529	0.935	0.862	0.816	0.871	-0.199255	0.102132		mito	regulation of cellular process; single organism signaling; cellular response to stimulus; intracellular signal transduction; vesicle-mediated transport; single-organism cellular process; single-organism process; organic substance transport; small GTPase mediated signal transduction; response to stimulus; signaling; protein transport; establishment of localization; transport; establishment of prot…	membrane; intracellular organelle; cell periphery; cytoplasm; intracellular part; cell; plasma membrane; intracellular membrane-bounded organelle; organelle; intracellular; cell part; perinuclear region of cytoplasm; membrane-bounded organelle; Golgi apparatus; cytoplasmic part;	nucleoside phosphate binding; nucleoside binding; ion binding; hydrolase activity, acting on acid anhydrides; hydrolase activity; nucleotide binding; nucleoside-triphosphatase activity; organic cyclic compound binding; heterocyclic compound binding; ribonucleoside binding; pyrophosphatase activity; catalytic activity; ribonucleotide binding; binding; GTPase activity; purine ribonucleoside binding…	K07940	ARF5; ADP-ribosylation factor 5	hsa04144 Endocytosis - Homo sapiens (human);	IPR005225; IPR027417;	Small GTP-binding protein domain; P-loop containing nucleoside triphosphate hydrolase;
P98082	Disabled homolog 2	DAB2	82.447	0.133	0.138	0.14	0.137	-2.86775	8.85468e-05	Down	nucl	cellular component biogenesis; single organism signaling; regulation of cell death; regulation of stress-activated MAPK cascade; positive regulation of proteasomal ubiquitin-dependent protein catabolic process; chordate embryonic development; positive regulation of biosynthetic process; negative regulation of protein binding; endoderm development; regulation of protein serine/threonine kinase act…	membrane; apical plasma membrane; organelle membrane; cytoplasmic vesicle; membrane-bounded vesicle; cell periphery; cytoplasmic membrane-bounded vesicle; vesicle; cytoplasm; cytoplasmic vesicle part; macromolecular complex; intracellular part; cell; organelle part; coated vesicle membrane; clathrin-coated vesicle; cell part; membrane part; intracellular; clathrin coat of coated pit; membrane-bou…	phosphatidylinositol phosphate binding; protein binding, bridging; ion binding; cargo receptor activity; protein binding; clathrin adaptor activity; clathrin binding; receptor activity; binding; phosphatidylinositol-4,5-bisphosphate binding; phosphatidylinositol binding; phospholipid binding; lipid binding; binding, bridging; anion binding; SMAD binding;	K12475	DAB2; disabled homolog 2	hsa04144 Endocytosis - Homo sapiens (human);	IPR011993; IPR006020;	PTB/PI domain; Pleckstrin homology-like domain;
Q00610	Clathrin heavy chain 1	CLTC	191.61	1.109	1.102	1.132	1.11433	0.156181	0.00831646		cyto	single organism signaling; receptor internalization; neurotrophin TRK receptor signaling pathway; negative regulation of signal transduction; cell surface receptor signaling pathway; negative regulation of ERBB signaling pathway; regulation of signaling; mitosis; cellular developmental process; neuron development; single-organism process; cellular component morphogenesis; neurogenesis; cellular r…	membrane; extracellular region part; clathrin-coated endocytic vesicle; organelle membrane; membrane-bounded vesicle; cytoplasm; cytoplasmic vesicle part; macromolecular complex; trans-Golgi network membrane; cell; organelle part; non-membrane-bounded organelle; extracellular vesicular exosome; clathrin-coated vesicle; intracellular; trans-Golgi network transport vesicle membrane; membrane-bounde…	structural molecule activity;	K04646	CLTC; clathrin heavy chain	hsa04142 Lysosome - Homo sapiens (human); hsa05100 Bacterial invasion of epithelial cells - Homo sapiens (human); hsa05016 Huntington's disease - Homo sapiens (human); hsa04144 Endocytosis - Homo sapiens (human); hsa04961 Endocrine and other factor-regulated calcium reabsorption - Homo sapiens (human); hsa04721 Synaptic vesicle cycle - Homo sapiens (human);	IPR016025; IPR015348; IPR011990; IPR016024; IPR001473;	Clathrin, heavy chain, linker, core motif; Armadillo-type fold; Tetratricopeptide-like helical; Clathrin, heavy chain, linker/propeller domain; Clathrin, heavy chain, propeller, N-terminal;	Profilin 1 complex;
Q01968	Inositol polyphosphate 5-phosphatase OCRL-1	OCRL	104.2	0.858	0.856	0.906	0.873333	-0.195396	0.0268614		cyto	single organism signaling; cellular component biogenesis; glycerolipid metabolic process; chordate embryonic development; regulation of signaling; phosphatidylinositol phosphorylation; cellular developmental process; phospholipid biosynthetic process; regulation of nucleotide catabolic process; single-organism process; cilium morphogenesis; cellular component morphogenesis; cellular lipid metabol…	membrane; organelle membrane; cytoplasmic vesicle; cell periphery; membrane-bounded vesicle; cytoplasmic membrane-bounded vesicle; vesicle; cytoplasm; cytoplasmic vesicle part; intracellular part; cell; organelle part; early endosome; clathrin-coated vesicle; membrane part; cell part; intracellular; phagocytic vesicle membrane; photoreceptor outer segment; Golgi apparatus part; endosome; early en…	Rac GTPase activator activity; Rho GTPase activator activity; Ras GTPase activator activity; nucleoside-triphosphatase regulator activity; phosphatase activity; GTPase regulator activity; hydrolase activity; phosphatidylinositol phosphate phosphatase activity; phosphatidylinositol phosphate 5-phosphatase activity; inositol phosphate phosphatase activity; enzyme regulator activity; phosphoric este…	K01099	E3.1.3.36; phosphatidylinositol-bisphosphatase [EC:3.1.3.36]	hsa00562 Inositol phosphate metabolism - Homo sapiens (human); hsa01100 Metabolic pathways - Homo sapiens (human); hsa04070 Phosphatidylinositol signaling system - Homo sapiens (human);	IPR000300; IPR005135; IPR008936; IPR000198;	Rho GTPase activation protein; Endonuclease/exonuclease/phosphatase; Inositol polyphosphate-related phosphatase; Rho GTPase-activating protein domain;
Q03135	Caveolin-1	CAV1	20.471			0.227	0.227	-2.13924			cyto	cellular component biogenesis; single organism signaling; regulation of leukocyte activation; regulation of cell death; gland development; reproductive process; cellular lipid metabolic process; negative regulation of protein binding; cellular metabolic process; regulation of protein serine/threonine kinase activity; metabolic process; angiogenesis; macromolecular complex assembly; acylglycerol m…	basolateral plasma membrane; membrane; endoplasmic reticulum; cell cortex; apical plasma membrane; organelle membrane; cytoplasmic vesicle; cell periphery; membrane-bounded vesicle; cytoplasmic membrane-bounded vesicle; vesicle; cytoplasm; cytoplasmic vesicle part; macromolecular complex; intrinsic to membrane; intracellular part; integral to plasma membrane; cell; organelle part; membrane part; …	organic cyclic compound binding; protein complex scaffold; cholesterol binding; sterol binding; enzyme regulator activity; binding; alcohol binding; peptidase regulator activity; peptidase activator activity; lipid binding; protein binding; structural molecule activity; enzyme activator activity; steroid binding; small molecule binding;	K06278	CAV1; caveolin 1	hsa05100 Bacterial invasion of epithelial cells - Homo sapiens (human); hsa05205 Proteoglycans in cancer - Homo sapiens (human); hsa04144 Endocytosis - Homo sapiens (human); hsa04510 Focal adhesion - Homo sapiens (human); hsa05416 Viral myocarditis - Homo sapiens (human);			UTM-SGCE-DAG1-CAV1-NOS3 complex; Caveolin-1 homodimer complex; eNOS-CAV1 complex; CAV1-VDAC1-ESR1 complex; TRP1-G alpha-11-IP3R3-CAV1 signaling complex; NOS3-CAV1-NOSTRIN complex;
Q0JRZ9	FCH domain only protein 2	FCHO2	88.923	0.914	0.993	0.813	0.906667	-0.141356	0.289961		nucl	cellular component biogenesis; cellular component organization; vesicle coating; membrane invagination; single-organism process; establishment of localization; clathrin-mediated endocytosis; cellular component assembly; macromolecular complex assembly; receptor-mediated endocytosis; cellular protein localization; protein localization; macromolecule localization; cellular process; protein complex …	membrane; intracellular organelle; cytoplasmic vesicle; cell periphery; membrane-bounded vesicle; cytoplasmic membrane-bounded vesicle; vesicle; cytoplasm; endomembrane system; intracellular part; cell; coated vesicle; plasma membrane; intracellular membrane-bounded organelle; organelle; clathrin-coated vesicle; membrane part; cell part; intracellular; coated pit; membrane-bounded organelle; cyto…	phosphatidylinositol phosphate binding; amino acid binding; carboxylic acid binding; modified amino acid binding; phosphatidylinositol-4,5-bisphosphate binding; binding; phospholipid binding; phosphatidylinositol binding; ion binding; lipid binding; anion binding; phosphatidylserine binding;				IPR018808; IPR001060;	FCH domain; Muniscin C-terminal;
Q12840	Kinesin heavy chain isoform 5A	KIF5A	117.38			0.849	0.849	-0.236164			nucl	single organism signaling; single-multicellular organism process; blood coagulation; regulation of biological quality; death; single-organism process; response to stimulus; neurological system process; hemostasis; response to wounding; cell communication; cellular process; antigen processing and presentation of exogenous peptide antigen; regulation of body fluid levels; system process; transmissi…	membrane; microtubule; cytoplasm; macromolecular complex; intracellular part; cell; organelle part; non-membrane-bounded organelle; cytoskeleton; microtubule cytoskeleton; cilium part; intracellular; cell part; perinuclear region of cytoplasm; neuron projection; membrane-bounded organelle; neuron part; ciliary rootlet; cilium; intracellular organelle; cell projection; intracellular non-membrane-b…	ATP binding; motor activity; nucleoside phosphate binding; nucleoside binding; ion binding; hydrolase activity, acting on acid anhydrides; hydrolase activity; nucleotide binding; nucleoside-triphosphatase activity; organic cyclic compound binding; heterocyclic compound binding; ribonucleoside binding; pyrophosphatase activity; catalytic activity; ribonucleotide binding; binding; purine ribonucleo…	K10396	KIF5; kinesin family member 5	hsa04728 Dopaminergic synapse - Homo sapiens (human);	IPR027417; IPR001752;	Kinesin, motor domain; P-loop containing nucleoside triphosphate hydrolase;
Q12846	Syntaxin-4	STX4	34.18	1.761	1.672	1.692	1.70833	0.77259	0.00128559		plas	single-multicellular organism process; intracellular transport; cellular component organization; blood coagulation; regulation of biological quality; Golgi vesicle transport; single-organism process; response to stimulus; hemostasis; protein transport; establishment of localization; response to wounding; establishment of localization in cell; intracellular protein transport; cellular protein loca…	basolateral plasma membrane; membrane; cytoplasmic vesicle; membrane-bounded vesicle; cell periphery; cytoplasmic membrane-bounded vesicle; vesicle; cytoplasm; macromolecular complex; intrinsic to membrane; intracellular part; cell; myelin sheath adaxonal region; cell part; membrane part; intracellular; myelin sheath; perinuclear region of cytoplasm; secretory granule; membrane-bounded organelle;…		K13502	STX4; syntaxin 4	hsa04130 SNARE interactions in vesicular transport - Homo sapiens (human); hsa04962 Vasopressin-regulated water reabsorption - Homo sapiens (human);	IPR000727; IPR010989; IPR006011;	t-SNARE; Syntaxin, N-terminal domain; Target SNARE coiled-coil domain;	SNARE complex;
Q12965	Unconventional myosin-Ie	MYO1E	127.06	0.226	0.243	0.234	0.234333	-2.09337	0.00031213	Down	cyto	post-embryonic organ development; single organism signaling; actin filament-based movement; platelet-derived growth factor receptor signaling pathway; blood vessel development; cell surface receptor signaling pathway; chordate embryonic development; cellular developmental process; single-organism process; establishment of localization; signal transduction; cell communication; blood vessel morphog…	intracellular organelle; intracellular non-membrane-bounded organelle; cytoplasmic vesicle; cytoskeletal part; membrane-bounded vesicle; cell junction; cytoplasmic membrane-bounded vesicle; intracellular organelle part; vesicle; cytoplasm; anchoring junction; macromolecular complex; intracellular part; cell; cell-cell junction; actin cytoskeleton; coated vesicle; organelle part; non-membrane-boun…	actin filament binding; motor activity; nucleoside phosphate binding; hydrolase activity, acting on acid anhydrides; hydrolase activity; protein binding; ATPase activity; organic cyclic compound binding; heterocyclic compound binding; pyrophosphatase activity; cytoskeletal protein binding; catalytic activity; ribonucleotide binding; binding; phosphatidylinositol binding; purine ribonucleoside bin…	K10356			IPR001452; IPR010926; IPR001609; IPR027417;	SH3 domain; Myosin head, motor domain; Myosin tail 2; P-loop containing nucleoside triphosphate hydrolase;	Emerin complex 1;
Q13393	Phospholipase D1	PLD1	124.18	1.215	1.207	1.216	1.21267	0.278183	0.000222963		nucl	regulation of cellular process; single organism signaling; glycerolipid metabolic process; phosphatidic acid biosynthetic process; phospholipid biosynthetic process; single-organism process; cellular lipid metabolic process; biosynthetic process; response to stimulus; cellular metabolic process; response to other organism; phosphate-containing compound metabolic process; lipid biosynthetic proces…	endosome membrane; membrane; intracellular organelle; endoplasmic reticulum; nuclear outer membrane-endoplasmic reticulum membrane network; late endosome; organelle membrane; cytoplasm; intracellular organelle part; Golgi membrane; endosomal part; endomembrane system; intracellular part; cell; organelle part; intracellular membrane-bounded organelle; organelle; endoplasmic reticulum part; late en…	NAPE-specific phospholipase D activity; ion binding; phospholipase D activity; hydrolase activity; lipase activity; phosphoric ester hydrolase activity; catalytic activity; binding; hydrolase activity, acting on ester bonds; phospholipid binding; phosphatidylinositol binding; phospholipase activity; lipid binding; phosphoric diester hydrolase activity; anion binding;	K01115	PLD1_2; phospholipase D1/2 [EC:3.1.4.4]	hsa04666 Fc gamma R-mediated phagocytosis - Homo sapiens (human); hsa05200 Pathways in cancer - Homo sapiens (human); hsa04912 GnRH signaling pathway - Homo sapiens (human); hsa01100 Metabolic pathways - Homo sapiens (human); hsa04014 Ras signaling pathway - Homo sapiens (human); hsa04024 cAMP signaling pathway - Homo sapiens (human); hsa04144 Endocytosis - Homo sapiens (human); hsa00564 Glycerop…	IPR011993; IPR025202; IPR001683; IPR001736; IPR001849;	Pleckstrin homology-like domain; Phospholipase D/Transphosphatidylase; Pleckstrin homology domain; Phox homologous domain; Phospholipase D-like domain;	PKC-alpha-PLD1-PLC-gamma-2 signaling complex, lacritin stimulated;
Q13596	Sorting nexin-1	SNX1	59.069	0.797	0.779	0.801	0.792333	-0.335821	0.00202655		cyto	intracellular transport; regulation of macromolecule metabolic process; single-organism process; Golgi vesicle transport; protein transport; establishment of localization; establishment of localization in cell; cell communication; positive regulation of metabolic process; positive regulation of catabolic process; intracellular protein transport; regulation of protein catabolic process; cellular p…	membrane; endosome membrane; intracellular organelle; organelle membrane; intracellular organelle part; cytoplasm; endosomal part; intracellular part; cytosol; cell; organelle part; early endosome; organelle; intracellular membrane-bounded organelle; intracellular; cell part; endosome; early endosome membrane; Golgi apparatus; membrane-bounded organelle; cytoplasmic part;	protein transporter activity; binding; phosphatidylinositol binding; phospholipid binding; ion binding; lipid binding; substrate-specific transporter activity; anion binding; transporter activity;	K17917			IPR005329; IPR015404; IPR001683;	Sorting nexin, N-terminal; Vps5 C-terminal; Phox homologous domain;	SNX complex; Retromer complex;
Q14160	Protein scribble homolog	SCRIB	174.88	0.383	0.41	0.395	0.396	-1.33643	0.000676744	Down	nucl	single organism signaling; regulation of biological quality; regulation of cell death; gland development; protein localization to adherens junction; tube formation; chordate embryonic development; establishment or maintenance of apical/basal cell polarity; neurotransmitter secretion; neurological system process; response to external stimulus; biological adhesion; positive regulation of molecular …	basolateral plasma membrane; membrane; cell junction; cell periphery; cytoplasm; anchoring junction; macromolecular complex; intracellular part; myelin sheath abaxonal region; cell-cell adherens junction; cell-cell junction; cell; plasma membrane; plasma membrane part; intracellular; cell part; membrane part; myelin sheath; adherens junction; protein complex; Scrib-APC-beta-catenin complex; cytop…		K16175	SCRIB; protein scribble	hsa04390 Hippo signaling pathway - Homo sapiens (human); hsa05203 Viral carcinogenesis - Homo sapiens (human);	IPR001478;	PDZ domain;	Scrib-beta-PIX-GIT1 complex; SCRIB-APC complex; SCRIB-LGL2 complex; SCRIB-VANGL2 complex;
Q14161	ARF GTPase-activating protein GIT2	GIT2	84.542	0.602	0.672	0.592	0.622	-0.685014	0.0102835		nucl	regulation of cellular process; regulation of signaling; regulation of nucleobase-containing compound metabolic process; regulation of nucleoside metabolic process; regulation of nucleotide catabolic process; regulation of Ras protein signal transduction; regulation of cell communication; positive regulation of hydrolase activity; positive regulation of molecular function; regulation of nitrogen …	intracellular organelle; intracellular organelle part; nuclear lumen; intracellular part; cell; organelle part; organelle; intracellular membrane-bounded organelle; membrane-enclosed lumen; nucleoplasm; nucleus; intracellular organelle lumen; cell part; intracellular; membrane-bounded organelle; organelle lumen; nuclear part;	ARF GTPase activator activity; transition metal ion binding; enzyme regulator activity; binding; nucleoside-triphosphatase regulator activity; ion binding; GTPase regulator activity; cation binding; metal ion binding; small GTPase regulator activity; zinc ion binding; enzyme activator activity; GTPase activator activity;	K12487	GIT2; G protein-coupled receptor kinase interactor 2	hsa04144 Endocytosis - Homo sapiens (human);	IPR022018; IPR013724; IPR020683;	Ankyrin repeat-containing domain; G protein-coupled receptor kinase-interacting protein 1 C term; Spa2 homology (SHD) of GIT;
Q14185	Dedicator of cytokinesis protein 1	DOCK1	215.34		0.24		0.24	-2.05889			nucl	single organism signaling; blood coagulation; regulation of biological quality; localization of cell; cell surface receptor signaling pathway; cellular developmental process; neuron development; cellular component morphogenesis; neurogenesis; single-organism process; establishment of localization; phagocytosis; response to wounding; response to external stimulus; signal transduction; cell communi…	membrane; cell part; intracellular; cytoplasm; intracellular part; cytosol; cell; cytoplasmic part;	enzyme regulator activity; guanyl-nucleotide exchange factor activity; enzyme activator activity; nucleoside-triphosphatase regulator activity; GTPase activator activity; GTPase regulator activity;	K13708	DOCK1; dedicator of cytokinesis protein 1	hsa05100 Bacterial invasion of epithelial cells - Homo sapiens (human); hsa04510 Focal adhesion - Homo sapiens (human); hsa05131 Shigellosis - Homo sapiens (human); hsa04810 Regulation of actin cytoskeleton - Homo sapiens (human);	IPR001452; IPR027357; IPR010703; IPR027007; IPR016024;	DHR-1 domain; DHR-2 domain; SH3 domain; Armadillo-type fold; Dedicator of cytokinesis C-terminal;	CRK-BCAR1-DOCK1 complex; ELMO1-DOCK1-RAC1 complex; ELMO1-DOCK1-CRKII complex; ELMO1-DOCK1 complex;
Q14247	Src substrate cortactin	CTTN	61.585	0.864	0.841	0.869	0.858	-0.22095	0.00644425		cyto		cell leading edge; intracellular organelle; cell projection; cell cortex; intracellular non-membrane-bounded organelle; cell periphery; cytoplasm; intracellular part; cell; non-membrane-bounded organelle; organelle; cytoskeleton; intracellular; cell part; lamellipodium; ruffle; cytoplasmic part;		K06106	CTTN; cortactin	hsa05100 Bacterial invasion of epithelial cells - Homo sapiens (human); hsa05205 Proteoglycans in cancer - Homo sapiens (human); hsa04530 Tight junction - Homo sapiens (human); hsa05130 Pathogenic Escherichia coli infection - Homo sapiens (human); hsa05131 Shigellosis - Homo sapiens (human);	IPR001452;	SH3 domain;	DDEF1-CTTN-PXN complex; Hip1R-cortactin complex;
Q14254	Flotillin-2	FLOT2	47.064	1.38	1.458	1.405	1.41433	0.500122	0.0032596		cyto	developmental process; single-multicellular organism process; skin development; tissue development; system development; single-organism cellular process; single-organism process; multicellular organismal process; biological adhesion; organ development; cell adhesion; epidermis development; multicellular organismal development; cellular process; anatomical structure development;	membrane; organelle membrane; cytoplasmic vesicle; cell periphery; membrane-bounded vesicle; cytoplasmic membrane-bounded vesicle; vesicle; cytoplasm; cytoplasmic vesicle part; macromolecular complex; intracellular part; cell; organelle part; membrane part; intracellular; cell part; endosome; secretory granule; membrane raft; endocytic vesicle; membrane-bounded organelle; flotillin complex; intra…		K07192	FLOT; flotillin	hsa04910 Insulin signaling pathway - Homo sapiens (human);			Polycystin-1-E-cadherin-beta-catenin-Flotillin-2 complex;
Q15057	Arf-GAP with coiled-coil, ANK repeat and PH domain-containing protein 2	ACAP2	88.028	0.291	0.283	0.33	0.301333	-1.73057	0.0023115	Down	cyto_nucl	regulation of cellular process; regulation of signaling; regulation of nucleobase-containing compound metabolic process; regulation of nucleoside metabolic process; regulation of nucleotide catabolic process; regulation of Ras protein signal transduction; regulation of cell communication; positive regulation of hydrolase activity; positive regulation of molecular function; regulation of nitrogen …		ARF GTPase activator activity; nucleoside-triphosphatase regulator activity; ion binding; GTPase regulator activity; zinc ion binding; enzyme regulator activity; transition metal ion binding; binding; phospholipid binding; lipid binding; metal ion binding; cation binding; small GTPase regulator activity; anion binding; enzyme activator activity; GTPase activator activity;	K12489	ACAP; Arf-GAP with coiled-coil, ANK repeat and PH domain-containing protein	hsa04144 Endocytosis - Homo sapiens (human);	IPR027267; IPR011993; IPR020683; IPR001849;	Pleckstrin homology-like domain; Arfaptin homology (AH) domain/BAR domain; Ankyrin repeat-containing domain; Pleckstrin homology domain;
Q15075	Early endosome antigen 1	EEA1	162.46	2.47	2.604	2.514	2.52933	1.33876	0.000419961	Up	nucl	organelle localization; single organism signaling; cellular component organization; single-multicellular organism process; intracellular transport; synaptic vesicle to endosome fusion; single-organism process; neurological system process; establishment of localization; establishment of localization in cell; cell communication; vesicle localization; single-organism membrane fusion; cytoplasmic tra…	membrane; endosome membrane; intracellular organelle; extrinsic to membrane; organelle membrane; cell periphery; intracellular organelle part; cytoplasm; extrinsic to plasma membrane; macromolecular complex; endosomal part; intracellular part; cytosol; cell; organelle part; recycling endosome; plasma membrane; early endosome; intracellular membrane-bounded organelle; organelle; serine-pyruvate am…	1-phosphatidylinositol binding; GTP-dependent protein binding; protein dimerization activity; ion binding; protein binding; zinc ion binding; calmodulin binding; identical protein binding; transition metal ion binding; binding; protein homodimerization activity; phosphatidylinositol binding; phospholipid binding; lipid binding; metal ion binding; cation binding; anion binding;	K12478	EEA1; early endosome antigen 1	hsa05152 Tuberculosis - Homo sapiens (human); hsa04144 Endocytosis - Homo sapiens (human); hsa04145 Phagosome - Homo sapiens (human);	IPR015880; IPR000306; IPR017455; IPR013083; IPR007087; IPR011011;	Zinc finger, C2H2-like; FYVE zinc finger; Zinc finger, FYVE-related; Zinc finger, FYVE/PHD-type; Zinc finger, C2H2; Zinc finger, RING/FYVE/PHD-type;	Class C VPS/HOPS complex; RAB5-EEA1 complex;
Q15276	Rab GTPase-binding effector protein 1	RABEP1	99.289	0.53	0.501	0.508	0.513	-0.962969	0.000962236		nucl	regulation of cellular process; cellular component organization; death; regulation of nucleobase-containing compound metabolic process; regulation of nucleoside metabolic process; regulation of nucleotide catabolic process; single-organism process; protein transport; establishment of localization; cytokinesis; positive regulation of hydrolase activity; positive regulation of molecular function; a…	intracellular organelle; cytoplasmic vesicle; membrane-bounded vesicle; cytoplasmic membrane-bounded vesicle; vesicle; cytoplasm; intracellular part; cell; recycling endosome; early endosome; intracellular membrane-bounded organelle; organelle; intracellular; cell part; endosome; endocytic vesicle; membrane-bounded organelle; cytoplasmic part;	nucleoside phosphate binding; phosphotransferase activity, alcohol group as acceptor; nucleoside-triphosphatase regulator activity; GTPase regulator activity; protein kinase activity; organic cyclic compound binding; heterocyclic compound binding; kinase activity; catalytic activity; ribonucleotide binding; binding; purine ribonucleoside binding; anion binding; adenyl ribonucleotide binding; aden…	K12480	RABEP1; Rab GTPase-binding effector protein 1	hsa04144 Endocytosis - Homo sapiens (human);	IPR015390; IPR018514;	Rabaptin, GTPase-Rab5 binding domain; Rabaptin coiled-coil domain;	APLG1-Rababtin5 complex;
Q15286	Ras-related protein Rab-35	RAB35	23.025	2.316	2.387	2.429	2.37733	1.24934	0.000387256	Up	cyto	regulation of cellular process; single organism signaling; intracellular transport; single-organism process; response to stimulus; protein transport; establishment of localization; signal transduction; establishment of localization in cell; cell communication; cytokinesis; protein localization; macromolecule localization; cellular process; single-organism transport; cellular response to stimulus;…	membrane; extracellular region part; clathrin-coated endocytic vesicle; cytoplasmic vesicle; membrane-bounded vesicle; cell periphery; cytoplasmic membrane-bounded vesicle; vesicle; cytoplasm; intracellular part; cell; pigment granule; clathrin-coated vesicle; intracellular; cell part; membrane part; endosome; endocytic vesicle; membrane-bounded organelle; intracellular organelle; cell projection…	nucleoside phosphate binding; hydrolase activity, acting on acid anhydrides; hydrolase activity; organic cyclic compound binding; heterocyclic compound binding; pyrophosphatase activity; GDP binding; catalytic activity; ribonucleotide binding; phosphatidylinositol-4,5-bisphosphate binding; binding; phosphatidylinositol binding; GTPase activity; purine ribonucleoside binding; lipid binding; anion …	K07876			IPR005225; IPR027417;	Small GTP-binding protein domain; P-loop containing nucleoside triphosphate hydrolase;
Q15393	Splicing factor 3B subunit 3	SF3B3	135.58	1.271	1.282	1.282	1.27833	0.354264	0.000205205		plas	cellular component biogenesis; cellular component organization; cellular aromatic compound metabolic process; cellular metabolic process; organic substance metabolic process; mRNA splicing, via spliceosome; metabolic process; RNA splicing, via transesterification reactions with bulged adenosine as nucleophile; heterocycle metabolic process; cellular component assembly; nucleobase-containing compo…	intracellular organelle; intracellular organelle part; nuclear lumen; macromolecular complex; intracellular part; spliceosomal complex; cell; organelle part; membrane-enclosed lumen; organelle; intracellular membrane-bounded organelle; nucleoplasm; nucleus; intracellular organelle lumen; cell part; intracellular; catalytic step 2 spliceosome; small nuclear ribonucleoprotein complex; ribonucleopro…	organic cyclic compound binding; heterocyclic compound binding; binding; nucleic acid binding;	K12830	SF3B3; splicing factor 3B subunit 3	hsa03040 Spliceosome - Homo sapiens (human);	IPR017986; IPR004871;	WD40-repeat-containing domain; Cleavage/polyadenylation specificity factor, A subunit, C-terminal;	18S U11/U12 snRNP; 17S U2 snRNP; SF3b complex; TFTC complex; STAGA complex; NCOR1 complex; Spliceosome; C complex spliceosome;
Q15796	Mothers against decapentaplegic homolog 2	SMAD2	52.306	0.655		0.806	0.7305	-0.453044			mito	cellular component biogenesis; single organism signaling; embryonic foregut morphogenesis; posttranscriptional regulation of gene expression; respiratory tube development; chordate embryonic development; positive regulation of biosynthetic process; cellular metabolic process; endoderm development; dorsal/ventral pattern formation; metabolic process; common-partner SMAD protein phosphorylation; ma…	intracellular organelle; activin responsive factor complex; cytoplasm; intracellular organelle part; macromolecular complex; intracellular part; cytosol; transcription factor complex; nuclear transcription factor complex; cell; organelle part; SMAD protein complex; intracellular membrane-bounded organelle; organelle; nucleus; cell part; intracellular; membrane-bounded organelle; protein complex; …	DNA binding; double-stranded DNA binding; ion binding; transforming growth factor beta receptor, pathway-specific cytoplasmic mediator activity; chromatin binding; signal transducer activity; sequence-specific DNA binding transcription factor activity; heterocyclic compound binding; organic cyclic compound binding; receptor signaling protein activity; molecular transducer activity; binding; nucle…	K04500	SMAD2_3; mothers against decapentaplegic homolog 2/3	hsa05142 Chagas disease (American trypanosomiasis) - Homo sapiens (human); hsa05200 Pathways in cancer - Homo sapiens (human); hsa05220 Chronic myeloid leukemia - Homo sapiens (human); hsa05321 Inflammatory bowel disease (IBD) - Homo sapiens (human); hsa04350 TGF-beta signaling pathway - Homo sapiens (human); hsa04390 Hippo signaling pathway - Homo sapiens (human); hsa04068 FoxO signaling pathway…	IPR017855; IPR013019; IPR008984; IPR003619; IPR001132;	SMAD domain-like; MAD homology 1, Dwarfin-type; SMAD domain, Dwarfin-type; MAD homology, MH1; SMAD/FHA domain;	SMAD4-SMAD2-SMAD3 complex; SKI-SMAD2 hexameric complex; SMAD2-SMAD4-FAST1-TGIF-HDAC1 complex, TGFinduced; SMAD2-SKI-NCOR complex; SMAD2-SKI complex; TIF1gamma-SMAD2-SMAD3 complex; SMAD2-SMAD4-FAST1 complex; RSmad complex; SMAD2-SMAD4-FAST1-TGIF complex, TGFinduced; CREBBP-SMAD2-SMAD4 pentameric complex; CREBBP-SMAD2 hexameric complex; PML-SMAD2/3-SARA complex; SMAD2-FAST1 complex; SKI-SMAD2-SMAD4…
Q15836	Vesicle-associated membrane protein 3	VAMP3	11.309	1.414	1.49	1.619	1.50767	0.592317	0.0136463		plas	cellular component biogenesis; cellular developmental process; regulation of signaling; cellular component morphogenesis; establishment of protein localization to plasma membrane; single-organism process; protein transport; establishment of localization; biological adhesion; substrate adhesion-dependent cell spreading; establishment of localization in cell; cellular component assembly; positive r…	membrane; apical plasma membrane; organelle membrane; cytoplasmic vesicle; membrane-bounded vesicle; cell junction; cell periphery; cytoplasmic membrane-bounded vesicle; vesicle; cytoplasm; cytoplasmic vesicle part; macromolecular complex; intrinsic to membrane; intracellular part; cell; organelle part; coated vesicle membrane; recycling endosome; clathrin-coated vesicle; intracellular; cell part…		K13505	VAMP3; vesicle-associated membrane protein 3	hsa04130 SNARE interactions in vesicular transport - Homo sapiens (human); hsa04145 Phagosome - Homo sapiens (human);	IPR001388;	Synaptobrevin;	SNARE complex;
Q15907	Ras-related protein Rab-11B	RAB11B	24.488	1.06	1.047	1.056	1.05433	0.0763311	0.00706747		cysk	regulation of cellular process; single organism signaling; organelle localization; single-organism process; response to stimulus; protein transport; establishment of localization; signal transduction; pigment granule localization; establishment of localization in cell; cell communication; establishment of pigment granule localization; melanosome localization; vesicle localization; melanosome tran…	membrane; intracellular organelle; cytoplasmic vesicle; cell periphery; membrane-bounded vesicle; cytoplasmic membrane-bounded vesicle; vesicle; cytoplasm; phagocytic vesicle; intracellular part; cell; mitochondrion; recycling endosome; plasma membrane; intracellular membrane-bounded organelle; organelle; intracellular; cell part; endosome; endocytic vesicle; membrane-bounded organelle; cytoplasm…	nucleoside phosphate binding; nucleoside binding; ion binding; hydrolase activity, acting on acid anhydrides; hydrolase activity; nucleotide binding; nucleoside-triphosphatase activity; organic cyclic compound binding; heterocyclic compound binding; ribonucleoside binding; pyrophosphatase activity; GDP binding; catalytic activity; ribonucleotide binding; binding; GTPase activity; purine ribonucle…	K07905	RAB11B; Ras-related protein Rab-11B	hsa04144 Endocytosis - Homo sapiens (human); hsa04962 Vasopressin-regulated water reabsorption - Homo sapiens (human); hsa04152 AMPK signaling pathway - Homo sapiens (human);	IPR005225; IPR027417;	Small GTP-binding protein domain; P-loop containing nucleoside triphosphate hydrolase;
Q16555	Dihydropyrimidinase-related protein 2	DPYSL2	62.293	0.671	0.676	0.68	0.675667	-0.565616	0.000144952		cyto_nucl	single organism signaling; positive regulation of glutamate secretion; olfactory bulb development; brain development; cellular component morphogenesis; cellular metabolic process; neurological system process; telencephalon development; response to external stimulus; metabolic process; regulation of localization; response to endogenous stimulus; pyrimidine-containing compound metabolic process; si…	intracellular organelle; dendrite; cell projection; cytoplasm; neuronal cell body; macromolecular complex; growth cone; intracellular part; cell projection part; site of polarized growth; cytosol; cell; mitochondrion; organelle; intracellular membrane-bounded organelle; axon; cell part; intracellular; neuron projection; cell body; protein complex; membrane-bounded organelle; neuron part; cytoplas…	dihydropyrimidinase activity; hydrolase activity, acting on carbon-nitrogen (but not peptide) bonds, in cyclic amides; hydrolase activity; catalytic activity; hydrolase activity, acting on carbon-nitrogen (but not peptide) bonds;	K07528	DPYSL2; dihydropyrimidinase-like 2	hsa04360 Axon guidance - Homo sapiens (human);	IPR006680; IPR011059;	Metal-dependent hydrolase, composite domain; Amidohydrolase 1;
Q4G0F5	Vacuolar protein sorting-associated protein 26B	VPS26B	39.154	0.664	0.615	0.709	0.662667	-0.593645	0.014521		cyto	intracellular transport; single-organism cellular process; single-organism process; organic substance transport; protein transport; cellular localization; establishment of localization; transport; establishment of protein localization; establishment of localization in cell; vacuolar transport; protein localization; macromolecule localization; localization; cellular process; single-organism transp…	membrane; retromer complex; membrane part; cell part; intracellular; cytoplasm; macromolecular complex; endomembrane system; intracellular part; protein complex; cytosol; cell; cytoplasmic part;							Retromer complex;
Q5SW96	Low density lipoprotein receptor adapter protein 1	LDLRAP1	33.885		0.716		0.716	-0.481969			cyto	regulation of vesicle-mediated transport; organic hydroxy compound transport; regulation of biological quality; receptor internalization; cholesterol transport; alcohol metabolic process; single-organism process; regulation of lipid metabolic process; cellular metabolic process; establishment of localization; positive regulation of cellular component organization; metabolic process; intracellular…	membrane; basolateral plasma membrane; cell periphery; cytoplasm; macromolecular complex; intracellular part; cell; internal side of plasma membrane; organelle part; recycling endosome; early endosome; non-membrane-bounded organelle; cytoskeleton; cell part; membrane part; intracellular; neuron projection; endosome; neurofilament; membrane-bounded organelle; neuron part; intracellular organelle; …	AP-2 adaptor complex binding; phosphatidylinositol phosphate binding; protein binding, bridging; ion binding; protein phosphorylated amino acid binding; protein binding; clathrin adaptor activity; amide binding; phosphoprotein binding; protein complex scaffold; beta-amyloid binding; clathrin binding; signaling adaptor activity; peptide binding; binding; phosphatidylinositol-4,5-bisphosphate bindi…	K12474	LDLRAP1; low density lipoprotein receptor adapter protein 1	hsa04144 Endocytosis - Homo sapiens (human);	IPR011993; IPR006020;	PTB/PI domain; Pleckstrin homology-like domain;
Q5T4F4	Protrudin	ZFYVE27	45.843			1.52	1.52	0.604071			plas	regulation of cellular process; single organism signaling; cellular component organization; single-multicellular organism process; neurotrophin TRK receptor signaling pathway; death; cell surface receptor signaling pathway; neuron development; cellular developmental process; cellular response to organic substance; neurogenesis; single-organism process; cellular response to growth factor stimulus;…	membrane; dendrite; nuclear outer membrane-endoplasmic reticulum membrane network; endoplasmic reticulum; organelle membrane; cell periphery; cytoplasm; intrinsic to membrane; recycling endosome membrane; growth cone; intracellular part; cell; organelle part; recycling endosome; membrane part; cell part; intracellular; neuron projection; endosome; membrane-bounded organelle; neuron part; endoplas…	metal ion binding; cation binding; binding; ion binding;				IPR000306; IPR017455; IPR013083; IPR011011;	FYVE zinc finger; Zinc finger, FYVE-related; Zinc finger, FYVE/PHD-type; Zinc finger, RING/FYVE/PHD-type;
Q6WKZ4	Rab11 family-interacting protein 1	RAB11FIP1	137.17	0.623	0.455	0.569	0.549	-0.865122	0.0335913		nucl	establishment of protein localization; transport; organic substance transport; localization; macromolecule localization; protein localization; protein transport; establishment of localization;	membrane; intracellular organelle; organelle membrane; endocytic vesicle membrane; cytoplasmic vesicle; membrane-bounded vesicle; cytoplasmic membrane-bounded vesicle; vesicle; intracellular organelle part; cytoplasm; cytoplasmic vesicle part; vesicle membrane; phagocytic vesicle; intracellular part; cell; organelle part; recycling endosome; cytoplasmic vesicle membrane; organelle; intracellular …		K12484	RAB11FIP1_2_5; Rab11 family-interacting protein 1/2/5	hsa04144 Endocytosis - Homo sapiens (human);	IPR019018; IPR000008;	C2 domain; Rab-binding domain FIP-RBD;	RCP-Rab11 complex;
Q7LBR1	Charged multivesicular body protein 1b	CHMP1B	22.109	0.629	0.599		0.614	-0.703689			nucl	establishment of protein localization; transport; cytokinesis; single-organism cellular process; single-organism process; organic substance transport; cell cycle process; cell division; protein localization; macromolecule localization; localization; cellular process; protein transport; cell cycle; establishment of localization;	membrane; endosome membrane; intracellular organelle; late endosome; organelle membrane; intracellular organelle part; cytoplasm; endosomal part; intracellular part; cytosol; cell; organelle part; organelle; intracellular membrane-bounded organelle; late endosome membrane; intracellular; cell part; endosome; membrane-bounded organelle; cytoplasmic part;		K12197	CHMP1; charged multivesicular body protein 1	hsa04144 Endocytosis - Homo sapiens (human);			ESCRT-III complex;
Q7Z3T8	Zinc finger FYVE domain-containing protein 16	ZFYVE16	168.9	1.44	1.275	1.333	1.34933	0.432247	0.0206432		nucl	regulation of vesicle-mediated transport; single organism signaling; establishment of protein localization to organelle; cell surface receptor signaling pathway; single-organism process; protein targeting to vacuole; protein transport; establishment of localization; protein targeting; regulation of RNA biosynthetic process; signal transduction; establishment of localization in cell; cell communic…	membrane; endosome membrane; intracellular organelle; organelle membrane; cytoplasm; intracellular organelle part; endosomal part; intracellular part; cell; organelle part; early endosome; intracellular membrane-bounded organelle; organelle; cell part; intracellular; endosome; early endosome membrane; membrane-bounded organelle; cytoplasmic part;	phosphatidylinositol phosphate binding; protein transporter activity; 1-phosphatidylinositol binding; binding; phospholipid binding; phosphatidylinositol binding; ion binding; lipid binding; substrate-specific transporter activity; phosphatidylinositol-3,4,5-trisphosphate binding; metal ion binding; cation binding; anion binding; transporter activity;	K04679	MADHIP; MAD, mothers against decapentaplegic interacting protein	hsa04350 TGF-beta signaling pathway - Homo sapiens (human); hsa04144 Endocytosis - Homo sapiens (human);	IPR000306; IPR017455; IPR013083; IPR022557; IPR011011;	FYVE zinc finger; Zinc finger, FYVE-related; Zinc finger, FYVE/PHD-type; Domain of unknown function DUF3480; Zinc finger, RING/FYVE/PHD-type;
Q86VN1	Vacuolar protein-sorting-associated protein 36	VPS36	43.816	1.131	1.122	1.059	1.104	0.14274	0.0604213		cyto	regulation of cellular process; intracellular transport; cellular component organization; cellular aromatic compound metabolic process; regulation of macromolecule metabolic process; regulation of nucleobase-containing compound metabolic process; single-organism process; biosynthetic process; cellular metabolic process; protein transport; organic substance metabolic process; establishment of loca…	membrane; intracellular organelle; late endosome; cytoplasm; intracellular part; cytosol; cell; intracellular membrane-bounded organelle; organelle; nucleus; intracellular; cell part; lysosome; vacuole; endosome; membrane-bounded organelle; cytoplasmic part; lytic vacuole;	phosphatidylinositol phosphate binding; phosphatidylinositol-3-phosphate binding; binding; phospholipid binding; phosphatidylinositol binding; ion binding; lipid binding; anion binding;	K12190	VPS36; ESCRT-II complex subunit VPS36	hsa04144 Endocytosis - Homo sapiens (human);	IPR011991; IPR021648;	Vacuolar protein sorting protein 36, GLUE domain; Winged helix-turn-helix DNA-binding domain;	ESCRT-II complex;
Q8IYB5	Stromal membrane-associated protein 1	SMAP1	50.386	0.752	0.692	0.691	0.711667	-0.490726	0.00993894		cyto_nucl	regulation of vesicle-mediated transport; regulation of cellular process; regulation of signaling; regulation of nucleobase-containing compound metabolic process; regulation of myeloid cell differentiation; regulation of nucleoside metabolic process; regulation of nucleotide catabolic process; regulation of Ras protein signal transduction; regulation of homeostatic process; regulation of multicel…	membrane; cell periphery; cell part; intracellular; cytoplasm; intracellular part; cell; plasma membrane;	ARF GTPase activator activity; transition metal ion binding; enzyme regulator activity; binding; nucleoside-triphosphatase regulator activity; ion binding; GTPase regulator activity; cation binding; metal ion binding; small GTPase regulator activity; zinc ion binding; enzyme activator activity; GTPase activator activity;	K12486	SMAP; stromal membrane-associated protein	hsa04144 Endocytosis - Homo sapiens (human);
Q8N6H7	ADP-ribosylation factor GTPase-activating protein 2	ARFGAP2	56.72	0.766	0.686	0.586	0.679333	-0.557808	0.0540603		nucl	regulation of cellular process; regulation of signaling; regulation of nucleobase-containing compound metabolic process; regulation of nucleoside metabolic process; regulation of nucleotide catabolic process; regulation of Ras protein signal transduction; protein transport; establishment of localization; regulation of cell communication; positive regulation of hydrolase activity; positive regulat…	membrane; intracellular organelle; intracellular non-membrane-bounded organelle; organelle membrane; intracellular organelle part; cytoplasm; Golgi membrane; nuclear lumen; endomembrane system; intracellular part; nucleolus; cell; organelle part; non-membrane-bounded organelle; membrane-enclosed lumen; intracellular membrane-bounded organelle; organelle; nucleus; intracellular organelle lumen; in…	ARF GTPase activator activity; transition metal ion binding; enzyme regulator activity; binding; nucleoside-triphosphatase regulator activity; ion binding; GTPase regulator activity; cation binding; metal ion binding; small GTPase regulator activity; zinc ion binding; enzyme activator activity; GTPase activator activity;	K12493	ARFGAP2_3; ADP-ribosylation factor GTPase-activating protein 2/3	hsa04144 Endocytosis - Homo sapiens (human);
Q8N6T3	ADP-ribosylation factor GTPase-activating protein 1	ARFGAP1	44.667	0.986	0.979	0.965	0.976667	-0.0340618	0.0928003		nucl	single organism signaling; vesicle coating; positive regulation of cellular protein metabolic process; regulation of signaling; regulation of nucleotide catabolic process; single-organism process; protein transport; endoplasmic reticulum unfolded protein response; establishment of localization; signal transduction; regulation of cell communication; establishment of localization in cell; response …	membrane; endoplasmic reticulum; organelle membrane; cytoplasmic vesicle; cell periphery; membrane-bounded vesicle; cytoplasmic membrane-bounded vesicle; Golgi-associated vesicle membrane; vesicle; cytoplasm; cytoplasmic vesicle part; intracellular part; cell; organelle part; nuclear membrane; intracellular; cell part; Golgi apparatus part; membrane-bounded organelle; intracellular organelle; nuc…	ARF GTPase activator activity; transition metal ion binding; enzyme regulator activity; binding; nucleoside-triphosphatase regulator activity; ion binding; GTPase regulator activity; cation binding; metal ion binding; small GTPase regulator activity; zinc ion binding; enzyme activator activity; GTPase activator activity;	K12492	ARFGAP1; ADP-ribosylation factor GTPase-activating protein 1	hsa04144 Endocytosis - Homo sapiens (human);
Q8NC96	Adaptin ear-binding coat-associated protein 1	NECAP1	29.737	0.916	0.817	1.074	0.935667	-0.0959334	0.531607		cyto	establishment of protein localization; transport; vesicle-mediated transport; organic substance transport; protein localization; localization; endocytosis; macromolecule localization; protein transport; establishment of localization;	membrane; cytoplasmic vesicle; organelle membrane; cell periphery; membrane-bounded vesicle; cytoplasmic membrane-bounded vesicle; cytoplasm; vesicle; cytoplasmic vesicle part; macromolecular complex; intracellular part; vesicle coat; cell; organelle part; coated vesicle membrane; clathrin-coated vesicle; intracellular; cell part; membrane part; membrane-bounded organelle; intracellular organelle…					IPR011993;	Pleckstrin homology-like domain;
Q8NEZ2	Vacuolar protein sorting-associated protein 37A	VPS37A	44.314	0.713	0.74	0.743	0.732	-0.450084	0.00263789		mito	intracellular transport; cellular component organization; death; viral infectious cycle; single-organism process; multi-organism cellular process; protein transport; establishment of localization; establishment of localization in cell; viral process; protein localization; macromolecule localization; intracellular transport of viral material; interspecies interaction between organisms; cellular pr…	endosome membrane; membrane; intracellular organelle; late endosome; organelle membrane; intracellular non-membrane-bounded organelle; cytoskeletal part; cytoplasm; intracellular organelle part; endosomal part; intracellular part; cell; organelle part; non-membrane-bounded organelle; intracellular membrane-bounded organelle; organelle; cytoskeleton; nucleus; microtubule organizing center; microtu…		K12185	VPS37; ESCRT-I complex subunit VPS37	hsa04144 Endocytosis - Homo sapiens (human);	IPR016135; IPR009851;	Modifier of rudimentary, Modr; Ubiquitin-conjugating enzyme/RWD-like;
Q8TEW0	Partitioning defective 3 homolog	PARD3	151.42	2.125	2.096	2.327	2.18267	1.12609	0.00264564	Up	nucl	single organism signaling; cellular component biogenesis; protein kinase C-activating G-protein coupled receptor signaling pathway; cell surface receptor signaling pathway; cellular component morphogenesis; protein transport; transmembrane receptor protein serine/threonine kinase signaling pathway; regulation of localization; macromolecular complex assembly; response to endogenous stimulus; respo…	membrane; cell cortex; cell junction; cell periphery; cytoplasm; neuronal cell body; macromolecular complex; intracellular part; growth cone; cell-cell adherens junction; cell-cell junction; cell; organelle part; non-membrane-bounded organelle; cytoskeleton; occluding junction; microtubule cytoskeleton; cell part; intracellular; adherens junction; neuron projection; neuron part; apical part of ce…	phosphatidylinositol phosphate binding; phosphatidylinositol-3-phosphate binding; phosphatidylinositol-4,5-bisphosphate binding; binding; phospholipid binding; phosphatidylinositol binding; ion binding; lipid binding; phosphatidylinositol-3,4,5-trisphosphate binding; anion binding;	K04237	PARD3; partitioning defective protein 3	hsa04390 Hippo signaling pathway - Homo sapiens (human); hsa04015 Rap1 signaling pathway - Homo sapiens (human); hsa04520 Adherens junction - Homo sapiens (human); hsa04144 Endocytosis - Homo sapiens (human); hsa04530 Tight junction - Homo sapiens (human); hsa04062 Chemokine signaling pathway - Homo sapiens (human); hsa04080 Neuroactive ligand-receptor interaction - Homo sapiens (human);	IPR001478;	PDZ domain;	PAR-6-PAR-3-VE-cadherin complex, endothelial; PAR-3-PAR-6B-PRKCI complex; KIF3A/B-PAR-3-aPKC-PAR-6 complex; PAR3-PAR6-PALS1 complex; PLCB1-PARD3-PARD6A complex; RICH1-PAR3-aPKC polarity complex; PAR-3-VE-cadherin-beta-catenin complex; PLCB3-PARD3-PARD6A complex;
Q8TF74	WAS/WASL-interacting protein family member 2	WIPF2	46.288	1.211	0.983	0.897	1.03033	0.0431112	0.859264		nucl		cytoskeleton; organelle; intracellular organelle; intracellular non-membrane-bounded organelle; cell part; intracellular; cytoplasm; intracellular part; cell; non-membrane-bounded organelle;					IPR003124;	WH2 domain;
Q8WUM4	Programmed cell death 6-interacting protein	PDCD6IP	96.022	0.841	0.841	0.857	0.846333	-0.240702	0.00211885		cyto	regulation of biological quality; death; single-organism cellular process; single-organism process; symbiosis, encompassing mutualism through parasitism; organic substance transport; multi-organism cellular process; interaction with host; modification of morphology or physiology of other organism; multi-organism process; protein transport; modification of morphology or physiology of other organis…	intracellular organelle; intracellular non-membrane-bounded organelle; cytoplasmic vesicle; cytoskeletal part; membrane-bounded vesicle; melanosome; cytoplasmic membrane-bounded vesicle; intracellular organelle part; vesicle; cytoplasm; intracellular part; cell; cytosol; organelle part; pigment granule; non-membrane-bounded organelle; cytoskeleton; organelle; intracellular membrane-bounded organe…		K12200	PDCD6IP; programmed cell death 6-interacting protein	hsa04144 Endocytosis - Homo sapiens (human);	IPR025304; IPR004328;	ALIX V-shaped domain; BRO1 domain;
Q8WUX9	Charged multivesicular body protein 7	CHMP7	50.91		0.404	0.316	0.36	-1.47393			cyto_nucl	intracellular transport; cellular component organization; single-organism cellular process; single-organism process; establishment of localization; cellular localization; endosomal transport; transport; establishment of localization in cell; vacuolar transport; late endosome to vacuole transport; membrane organization; cytoplasmic transport; localization; cellular process; single-organism transpo…	membrane; intracellular organelle; endosome membrane; organelle membrane; intracellular organelle part; cytoplasm; endosomal part; macromolecular complex; intracellular part; cytosol; cell; organelle part; organelle; intracellular membrane-bounded organelle; nucleus; membrane part; intracellular; cell part; endosome; protein complex; membrane-bounded organelle; ESCRT III complex; cytoplasmic part;	substrate-specific transporter activity; protein transporter activity; transporter activity;	K15053	CHMP7; charged multivesicular body protein 7	hsa04144 Endocytosis - Homo sapiens (human);
Q92747	Actin-related protein 2/3 complex subunit 1A	ARPC1A	41.569	0.651	0.713	0.719	0.694333	-0.5263	0.0111553		cyto_nucl	regulation of actin filament polymerization; regulation of cellular process; cellular component organization; regulation of biological quality; regulation of actin cytoskeleton organization; single-organism cellular process; regulation of organelle organization; single-organism process; regulation of actin filament-based process; regulation of cellular component biogenesis; regulation of actin fi…	organelle; cytoskeleton; intracellular organelle; intracellular non-membrane-bounded organelle; cell part; intracellular; cytoplasm; intracellular part; cell; actin cytoskeleton; non-membrane-bounded organelle;	actin binding; protein binding; cytoskeletal protein binding; binding;	K05757	ARPC1A_B; actin related protein 2/3 complex, subunit 1A/1B	hsa05100 Bacterial invasion of epithelial cells - Homo sapiens (human); hsa05132 Salmonella infection - Homo sapiens (human); hsa04666 Fc gamma R-mediated phagocytosis - Homo sapiens (human); hsa05130 Pathogenic Escherichia coli infection - Homo sapiens (human); hsa05131 Shigellosis - Homo sapiens (human); hsa04810 Regulation of actin cytoskeleton - Homo sapiens (human);	IPR017986; IPR015943;	WD40/YVTN repeat-like-containing domain; WD40-repeat-containing domain;
Q92783	Signal transducing adapter molecule 1	STAM	59.179	2.335	2.159	1.956	2.15	1.10434	0.00669957	Up	nucl	regulation of cellular process; single organism signaling; intracellular transport; cellular component organization; negative regulation of signal transduction; cell surface receptor signaling pathway; negative regulation of ERBB signaling pathway; regulation of signaling; single-organism process; negative regulation of biological process; negative regulation of cellular process; epidermal growth…	membrane; endosome membrane; intracellular organelle; organelle membrane; intracellular organelle part; cytoplasm; endosomal part; intracellular part; cytosol; cell; organelle part; early endosome; organelle; intracellular membrane-bounded organelle; intracellular; cell part; endosome; early endosome membrane; membrane-bounded organelle; cytoplasmic part;	SH3/SH2 adaptor activity; protein binding; binding, bridging; protein binding, bridging; signaling adaptor activity; binding;	K04705	STAM; signal transducing adaptor molecule	hsa04144 Endocytosis - Homo sapiens (human); hsa04630 Jak-STAT signaling pathway - Homo sapiens (human);	IPR002014; IPR001452; IPR018205; IPR008942;	VHS; SH3 domain; VHS subgroup; ENTH/VHS;	Protein-sorting complex;
Q96B97	SH3 domain-containing kinase-binding protein 1	SH3KBP1	73.125	0.64	0.666	0.739	0.681667	-0.552862	0.0180938		nucl	regulation of cellular process; single organism signaling; cellular component organization; cell migration; regulation of biological quality; negative regulation of signal transduction; localization of cell; death; cell surface receptor signaling pathway; negative regulation of ERBB signaling pathway; regulation of signaling; single-organism process; negative regulation of biological process; neg…	membrane; organelle membrane; cytoplasmic vesicle; cell periphery; cell junction; membrane-bounded vesicle; cytoplasmic membrane-bounded vesicle; vesicle; cytoplasm; cytoplasmic vesicle part; intracellular part; cell; organelle part; non-membrane-bounded organelle; cytoskeleton; focal adhesion; intracellular; cell part; adherens junction; neuron projection; cell-substrate junction; membrane-bound…		K12470	SH3KBP1; SH3 domain-containing kinase-binding protein 1	hsa04144 Endocytosis - Homo sapiens (human);	IPR001452;	SH3 domain;	CIN85-c-CBL complex; CIN85 homotetramer complex; CIN85-SH3GL3 complex; Multiprotein complex; CIN85-BLNK complex; CIN85 complex; CIN85-CBL complex; CIN85-CBL-SH3GL2-EGFR complex, EGF stimulated; MET-CIN85-SH3GL3-CBL complex, HGF stimulated; RICH1/AMOT polarity complex, Flag-Rich1 precipitated; CIN85-SH3GL2 complex; CIN85-SH3GL3-CBL complex; SH3KBP1-CBLB-EGFR complex; CIN85-CBL-SH3GL2 complex;
Q96CF2	Charged multivesicular body protein 4c	CHMP4C	26.41	1.206	1.236	0.947	1.12967	0.175897	0.384626		nucl	intracellular transport; cellular component organization; single-organism cellular process; single-organism process; organic substance transport; protein transport; establishment of localization; cellular localization; transport; endosomal transport; establishment of protein localization; establishment of localization in cell; membrane organization; protein localization; macromolecule localizatio…	membrane; endosome membrane; intracellular organelle; late endosome; organelle membrane; intracellular organelle part; cytoplasm; endosomal part; intracellular part; cytosol; cell; organelle part; organelle; intracellular membrane-bounded organelle; late endosome membrane; intracellular; cell part; endosome; membrane-bounded organelle; cytoplasmic part;		K12194	CHMP4; charged multivesicular body protein 4	hsa04144 Endocytosis - Homo sapiens (human);			ESCRT-III complex;
Q96CW1	AP-2 complex subunit mu	AP2M1	49.654	0.946	0.934	0.932	0.937333	-0.0933659	0.00766312		cyto	single organism signaling; neurotrophin TRK receptor signaling pathway; negative regulation of signal transduction; cell surface receptor signaling pathway; negative regulation of ERBB signaling pathway; regulation of signaling; cellular developmental process; neuron development; single-organism process; cellular component morphogenesis; neurogenesis; multi-organism cellular process; cellular res…	membrane; AP-type membrane coat adaptor complex; organelle membrane; cytoplasmic vesicle; clathrin-coated endocytic vesicle; membrane-bounded vesicle; cell periphery; cytoplasmic membrane-bounded vesicle; vesicle; cytoplasm; clathrin-coated endocytic vesicle membrane; cytoplasmic vesicle part; macromolecular complex; intracellular part; cell; organelle part; coated vesicle membrane; lysosomal mem…	lipid binding; binding; transporter activity;	K11826	AP2M1; AP-2 complex subunit mu-1	hsa05016 Huntington's disease - Homo sapiens (human); hsa04144 Endocytosis - Homo sapiens (human); hsa04961 Endocrine and other factor-regulated calcium reabsorption - Homo sapiens (human); hsa04721 Synaptic vesicle cycle - Homo sapiens (human);	IPR008968; IPR022775; IPR011012;	Longin-like domain; AP complex, mu/sigma subunit; Clathrin adaptor, mu subunit, C-terminal;
Q96FZ7	Charged multivesicular body protein 6	CHMP6	23.485	6.581	6.093	6.093	6.25567	2.64516	0.000294386	Up	nucl	intracellular transport; cellular component organization; single-organism cellular process; single-organism process; organic substance transport; protein transport; establishment of localization; cellular localization; transport; endosomal transport; establishment of protein localization; establishment of localization in cell; membrane organization; protein localization; macromolecule localizatio…	membrane; endosome membrane; intracellular organelle; late endosome; organelle membrane; intracellular organelle part; cytoplasm; endosomal part; endomembrane system; intracellular part; cytosol; cell; organelle part; organelle; intracellular membrane-bounded organelle; late endosome membrane; intracellular; cell part; endosome; membrane-bounded organelle; cytoplasmic part;		K12195	CHMP6; charged multivesicular body protein 6	hsa04144 Endocytosis - Homo sapiens (human);			ESCRT-III complex;
Q96J02	E3 ubiquitin-protein ligase Itchy homolog	ITCH	102.8		0.949	0.717	0.833	-0.263612			cyto	entry into host; single organism signaling; regulation of leukocyte activation; negative regulation of lymphocyte proliferation; regulation of stress-activated MAPK cascade; regulation of cell death; regulation of mononuclear cell proliferation; cell surface receptor signaling pathway; movement in environment of other organism involved in symbiotic interaction; negative regulation of immune effec…	membrane; intracellular organelle; cell cortex; cytoplasmic vesicle; cell periphery; vesicle; cytoplasm; intracellular part; cytosol; cell; plasma membrane; organelle; intracellular membrane-bounded organelle; nucleus; intracellular; cell part; membrane-bounded organelle; cytoplasmic part;	ligase activity, forming carbon-nitrogen bonds; small conjugating protein ligase activity; catalytic activity; binding; ubiquitin-protein ligase activity; ligase activity; acid-amino acid ligase activity; ribonucleoprotein complex binding;	K05632	AIP4; atrophin-1 interacting protein 4 [EC:6.3.2.19]	hsa04144 Endocytosis - Homo sapiens (human); hsa04932 Non-alcoholic fatty liver disease (NAFLD) - Homo sapiens (human); hsa04120 Ubiquitin mediated proteolysis - Homo sapiens (human); hsa04668 TNF signaling pathway - Homo sapiens (human);	IPR001202; IPR000569; IPR000008;	WW domain; C2 domain; HECT;	CPSF6-ITCH-NUDT21-POLR2A complex; CPSF6-EWSR1-ITCH-NUDT21-POLR2A-UBAP2L complex; ITCH-FAM/USP9x complex; CPSF6-ITCH-NUDT21-POLR2A-UBAP2L complex;
Q96P47	Arf-GAP with GTPase, ANK repeat and PH domain-containing protein 3	AGAP3	95.043	0.211			0.211	-2.24469			nucl	single organism signaling; establishment of protein localization to organelle; protein import; regulation of signaling; regulation of nucleotide catabolic process; single-organism process; nuclear transport; cellular metabolic process; protein transport; establishment of localization; protein targeting; signal transduction; metabolic process; regulation of cell communication; establishment of loc…	organelle; intracellular membrane-bounded organelle; intracellular organelle; membrane; nucleus; intracellular; cell periphery; cell part; cytoplasm; intracellular part; membrane-bounded organelle; cell;	nucleoside phosphate binding; nucleoside-triphosphatase regulator activity; GTPase regulator activity; hydrolase activity, acting on acid anhydrides; hydrolase activity; organic cyclic compound binding; heterocyclic compound binding; pyrophosphatase activity; catalytic activity; ribonucleotide binding; binding; GTPase activity; purine ribonucleoside binding; lipid binding; cation binding; anion b…				IPR011993; IPR020683; IPR027417; IPR013684; IPR001849;	Pleckstrin homology-like domain; Ankyrin repeat-containing domain; Pleckstrin homology domain; Mitochondrial Rho-like; P-loop containing nucleoside triphosphate hydrolase;
Q96P48	Arf-GAP with Rho-GAP domain, ANK repeat and PH domain-containing protein 1	ARAP1	162.19	1.318	1.201	1.339	1.286	0.362891	0.0264539		cyto_nucl	single organism signaling; regulation of biological quality; actin filament reorganization involved in cell cycle; regulation of cell projection assembly; regulation of signaling; negative regulation of cellular component organization; regulation of nucleotide catabolic process; single-organism process; regulation of Cdc42 GTPase activity; positive regulation of cellular component organization; s…	membrane; intracellular organelle; Golgi cisterna membrane; organelle membrane; cell periphery; intracellular organelle part; cytoplasm; Golgi membrane; endomembrane system; Golgi stack; intracellular part; cytosol; cell; organelle part; plasma membrane; intracellular membrane-bounded organelle; organelle; intracellular; cell part; Golgi apparatus part; Golgi apparatus; membrane-bounded organelle…	Rho GTPase activator activity; ARF GTPase activator activity; phosphatidylinositol phosphate binding; Ras GTPase activator activity; nucleoside-triphosphatase regulator activity; ion binding; GTPase regulator activity; zinc ion binding; transition metal ion binding; enzyme regulator activity; binding; phosphatidylinositol binding; phospholipid binding; lipid binding; cation binding; metal ion bin…	K12490	ARAP3; Arf-GAP with Rho-GAP domain, ANK repeat and PH domain-containing protein 3	hsa04024 cAMP signaling pathway - Homo sapiens (human); hsa04015 Rap1 signaling pathway - Homo sapiens (human); hsa04144 Endocytosis - Homo sapiens (human);	IPR013761; IPR001660; IPR021129; IPR008936; IPR001849; IPR011993; IPR000198; IPR000159;	Ras-association; Sterile alpha motif domain; Sterile alpha motif/pointed domain; Rho GTPase activation protein; Pleckstrin homology domain; Pleckstrin homology-like domain; Sterile alpha motif, type 1; Rho GTPase-activating protein domain;
Q96PU5	E3 ubiquitin-protein ligase NEDD4-like	NEDD4L	111.93	1.918	1.072		1.495	0.580145			cyto_nucl	single organism signaling; regulation of vesicle-mediated transport; regulation of biological quality; cell surface receptor signaling pathway; cellular monovalent inorganic cation homeostasis; negative regulation of sodium ion transport; cellular metabolic process; metabolic process; negative regulation of systemic arterial blood pressure; transmembrane receptor protein serine/threonine kinase s…	intracellular organelle; intracellular organelle part; cytoplasm; nuclear lumen; intracellular part; cytosol; cell; organelle part; organelle; intracellular membrane-bounded organelle; membrane-enclosed lumen; nucleoplasm; nucleus; intracellular organelle lumen; intracellular; cell part; membrane-bounded organelle; organelle lumen; cytoplasmic part; nuclear part;	ligase activity, forming carbon-nitrogen bonds; ion channel inhibitor activity; small conjugating protein ligase activity; catalytic activity; channel regulator activity; ubiquitin-protein ligase activity; ligase activity; sodium channel inhibitor activity; sodium channel regulator activity; acid-amino acid ligase activity; channel inhibitor activity;	K13305	NEDD4L; E3 ubiquitin-protein ligase NEDD4-like [EC:6.3.2.19]	hsa04960 Aldosterone-regulated sodium reabsorption - Homo sapiens (human); hsa04144 Endocytosis - Homo sapiens (human); hsa04120 Ubiquitin mediated proteolysis - Homo sapiens (human);	IPR001202; IPR000569; IPR000008;	WW domain; C2 domain; HECT;
Q96QK1	Vacuolar protein sorting-associated protein 35	VPS35	91.706	0.869	0.9	0.844	0.871	-0.199255	0.0259393		cyto	intracellular transport; death; vesicle-mediated transport; single-organism cellular process; single-organism process; organic substance transport; protein transport; cellular localization; establishment of localization; transport; establishment of protein localization; endosomal transport; establishment of localization in cell; retrograde transport, endosome to Golgi; cell death; localization; m…	membrane; organelle; intracellular membrane-bounded organelle; intracellular organelle; cell part; intracellular; cytoplasm; endosome; intracellular part; membrane-bounded organelle; cytosol; cell; cytoplasmic part;					IPR016024;	Armadillo-type fold;	VPS35-VPS29-VPS26A complex; Retromer complex;
Q96T51	RUN and FYVE domain-containing protein 1	RUFY1	79.817	0.956	1.045	1.017	1.006	0.00863031	0.884767		cyto	regulation of cellular process; regulation of vesicle-mediated transport; transport; regulation of endocytosis; regulation of biological process; regulation of localization; regulation of transport; vesicle-mediated transport; regulation of cellular component organization; localization; endocytosis; biological regulation; establishment of localization;	membrane; endosome membrane; intracellular organelle; organelle membrane; cytoplasm; intracellular organelle part; endosomal part; intracellular part; cell; organelle part; early endosome; intracellular membrane-bounded organelle; organelle; cell part; intracellular; endosome; early endosome membrane; membrane-bounded organelle; cytoplasmic part;	protein transporter activity; transition metal ion binding; binding; ion binding; lipid binding; substrate-specific transporter activity; metal ion binding; cation binding; zinc ion binding; transporter activity;	K12482	RUFY1; RUN and FYVE domain-containing protein 1	hsa04144 Endocytosis - Homo sapiens (human);	IPR000306; IPR001841; IPR017455; IPR013083; IPR004012; IPR011011;	RUN; FYVE zinc finger; Zinc finger, FYVE-related; Zinc finger, FYVE/PHD-type; Zinc finger, RING-type; Zinc finger, RING/FYVE/PHD-type;
Q99523	Sortilin	SORT1	92.067	4.27	7.569	4.186	5.34167	2.41729	0.0204958	Up	plas	single organism signaling; regulation of cell death; myotube differentiation; cell surface receptor signaling pathway; cellular developmental process; single-organism process; establishment of localization; signal transduction; establishment of localization in cell; cell communication; apoptotic process; response to endogenous stimulus; glucose transport; response to peptide; skeletal muscle tiss…	dendrite; membrane; organelle membrane; membrane-bounded vesicle; cytoplasm; neuronal cell body; cell; organelle part; early endosome; lysosomal membrane; nuclear membrane; clathrin-coated vesicle; intracellular; lysosome; neuron projection; membrane-bounded organelle; neuron part; endoplasmic reticulum membrane; lytic vacuole; endosome membrane; cell projection; Golgi cisterna membrane; organell…	signaling receptor activity; neurotensin receptor activity, non-G-protein coupled; neurotrophin receptor activity; molecular transducer activity; receptor activity; nerve growth factor receptor activity; transmembrane signaling receptor activity; signal transducer activity;	K12388	SORT1; sortilin	hsa04142 Lysosome - Homo sapiens (human); hsa04722 Neurotrophin signaling pathway - Homo sapiens (human);	IPR015943; IPR006581;	WD40/YVTN repeat-like-containing domain; VPS10;	SORT1-NGFR complex; SORT1-NGFR-NGFB complex;
Q99755	Phosphatidylinositol 4-phosphate 5-kinase type-1 alpha	PIP5K1A	62.633	0.678		0.689	0.6835	-0.548987			nucl	single organism signaling; cellular component biogenesis; establishment of protein localization to plasma membrane; cellular lipid metabolic process; cellular metabolic process; protein transport; lipid biosynthetic process; epidermal cell differentiation; biological adhesion; response to external stimulus; metabolic process; actin cytoskeleton organization; positive regulation of molecular funct…	membrane; cell periphery; ruffle membrane; cytoplasm; intracellular part; nuclear body; cell; organelle part; membrane-enclosed lumen; nucleoplasm; intracellular organelle lumen; leading edge membrane; membrane part; nuclear speck; intracellular; cell part; lamellipodium; membrane-bounded organelle; nucleoplasm part; organelle lumen; cell leading edge; intracellular organelle; cell projection; in…	phosphatidylinositol phosphate kinase activity; ATP binding; nucleoside phosphate binding; phosphotransferase activity, alcohol group as acceptor; nucleoside binding; ion binding; protein binding; nucleotide binding; kinase binding; organic cyclic compound binding; heterocyclic compound binding; ribonucleoside binding; kinase activity; catalytic activity; ribonucleotide binding; binding; purine r…	K00889	E2.7.1.68; 1-phosphatidylinositol-4-phosphate 5-kinase [EC:2.7.1.68]	hsa00562 Inositol phosphate metabolism - Homo sapiens (human); hsa04666 Fc gamma R-mediated phagocytosis - Homo sapiens (human); hsa04144 Endocytosis - Homo sapiens (human); hsa04510 Focal adhesion - Homo sapiens (human); hsa01100 Metabolic pathways - Homo sapiens (human); hsa04070 Phosphatidylinositol signaling system - Homo sapiens (human); hsa04810 Regulation of actin cytoskeleton - Homo sapie…	IPR027483; IPR016034; IPR002498; IPR027484;	Phosphatidylinositol-4-phosphate 5-kinase, C-terminal; Phosphatidylinositol-4-phosphate 5-kinase, N-terminal domain; Phosphatidylinositol-4-phosphate 5-kinase, core; Phosphatidylinositol-4-phosphate 5-kinase, core, subgroup;
Q99816	Tumor susceptibility gene 101 protein	TSG101	43.944	1.228	1.227	1.289	1.248	0.319618	0.00803901		cyto	cellular developmental process; single-organism process; multi-organism cellular process; negative regulation of RNA metabolic process; cellular metabolic process; protein transport; negative regulation of cell proliferation; establishment of localization; regulation of cell growth; regulation of RNA biosynthetic process; epidermal cell differentiation; metabolic process; establishment of localiz…	membrane; organelle membrane; cell periphery; cytoplasm; intracellular part; cell; organelle part; early endosome; non-membrane-bounded organelle; membrane-enclosed lumen; intracellular organelle lumen; late endosome membrane; intracellular; cell part; endosome; membrane-bounded organelle; multivesicular body; organelle lumen; intracellular organelle; endosome membrane; late endosome; intracellul…	organic cyclic compound binding; heterocyclic compound binding; DNA binding; transcription corepressor activity; binding; nucleic acid binding; transcription factor binding transcription factor activity; ubiquitin binding; protein binding; transcription cofactor activity; protein binding transcription factor activity; small conjugating protein binding;	K12183	TSG101; ESCRT-I complex subunit TSG101	hsa04144 Endocytosis - Homo sapiens (human);	IPR016135; IPR008883; IPR017916;	Ubiquitin E2 variant, N-terminal; Steadiness box; Ubiquitin-conjugating enzyme/RWD-like;	TSG101-VPS37B-VPS28 complex; ESCRT-I complex;
Q99961	Endophilin-A2	SH3GL1	41.489	1.38	1.412	1.408	1.4	0.485427	0.000689213		nucl	regulation of cellular process; single organism signaling; developmental process; nervous system development; cellular response to stimulus; single-multicellular organism process; system development; vesicle-mediated transport; single-organism cellular process; single-organism process; response to stimulus; signaling; endocytosis; multicellular organismal process; establishment of localization; t…	membrane; endosome membrane; intracellular organelle; organelle membrane; intracellular organelle part; cytoplasm; endosomal part; intracellular part; cell; organelle part; early endosome; intracellular membrane-bounded organelle; organelle; intracellular; cell part; endosome; early endosome membrane; membrane-bounded organelle; cytoplasmic part;	lipid binding; binding;	K11247	SH3GL; endophilin-A	hsa04144 Endocytosis - Homo sapiens (human);	IPR001452; IPR027267; IPR004148;	Arfaptin homology (AH) domain/BAR domain; SH3 domain; BAR domain;
Q9BPX5	Actin-related protein 2/3 complex subunit 5-like protein	ARPC5L	16.941	1.019	1.015	1.021	1.01833	0.0262099	0.0133787		nucl	regulation of actin filament polymerization; regulation of cellular process; cellular component organization; regulation of biological quality; regulation of actin cytoskeleton organization; single-organism cellular process; regulation of organelle organization; single-organism process; regulation of actin filament-based process; regulation of cellular component biogenesis; regulation of actin fi…	cytoskeleton; organelle; intracellular organelle; intracellular non-membrane-bounded organelle; cell part; intracellular; cytoplasm; intracellular part; cell; non-membrane-bounded organelle;		K05754	ARPC5; actin related protein 2/3 complex, subunit 5	hsa05100 Bacterial invasion of epithelial cells - Homo sapiens (human); hsa05132 Salmonella infection - Homo sapiens (human); hsa04666 Fc gamma R-mediated phagocytosis - Homo sapiens (human); hsa05130 Pathogenic Escherichia coli infection - Homo sapiens (human); hsa05131 Shigellosis - Homo sapiens (human); hsa04810 Regulation of actin cytoskeleton - Homo sapiens (human);
Q9BRG1	Vacuolar protein-sorting-associated protein 25	VPS25	20.747	0.939	0.877	0.889	0.901667	-0.149334	0.0555114		cyto	regulation of cellular process; intracellular transport; cellular component organization; cellular aromatic compound metabolic process; regulation of macromolecule metabolic process; regulation of nucleobase-containing compound metabolic process; single-organism process; biosynthetic process; cellular metabolic process; protein transport; organic substance metabolic process; establishment of loca…	endosome membrane; membrane; intracellular organelle; organelle membrane; intracellular organelle part; cytoplasm; nuclear lumen; endosomal part; intracellular part; cytosol; cell; mitochondrion; organelle part; membrane-enclosed lumen; organelle; intracellular membrane-bounded organelle; nucleus; nucleoplasm; intracellular organelle lumen; intracellular; cell part; endosome; membrane-bounded org…		K12189	VPS25; ESCRT-II complex subunit VPS25	hsa04144 Endocytosis - Homo sapiens (human);	IPR011991; IPR014041;	ESCRT-II complex, Vps25 subunit, N-terminal winged helix; Winged helix-turn-helix DNA-binding domain;	ESCRT-II complex;
Q9BV40	Vesicle-associated membrane protein 8	VAMP8	11.438	0.826	0.805	0.776	0.802333	-0.317726	0.00997021		plas	regulation of cellular process; regulation of vesicle-mediated transport; cellular component biogenesis; intracellular transport; cellular component organization; Golgi vesicle transport; single-organism process; establishment of localization; establishment of localization in cell; cellular component assembly; regulation of localization; macromolecular complex assembly; single-organism membrane f…	membrane; cytoplasmic vesicle; organelle membrane; membrane-bounded vesicle; cell periphery; cytoplasmic membrane-bounded vesicle; vesicle; cytoplasm; cytoplasmic vesicle part; macromolecular complex; intrinsic to membrane; intracellular part; cell; organelle part; recycling endosome; early endosome; lysosomal membrane; late endosome membrane; intracellular; cell part; membrane part; lysosome; en…		K08512	VAMP8; vesicle-associated membrane protein 8	hsa04611 Platelet activation - Homo sapiens (human); hsa04130 SNARE interactions in vesicular transport - Homo sapiens (human);	IPR001388;	Synaptobrevin;	SNARE complex;
Q9BXF6	Rab11 family-interacting protein 5	RAB11FIP5	70.414	1.076	1.135	1.168	1.12633	0.171634	0.05664		nucl	establishment of protein localization; transport; organic substance transport; localization; macromolecule localization; protein localization; protein transport; establishment of localization;	membrane; outer membrane; organelle membrane; cytoplasm; recycling endosome membrane; intracellular part; cell; organelle part; recycling endosome; non-membrane-bounded organelle; mitochondrial envelope; cytoskeleton; microtubule organizing center; microtubule cytoskeleton; cell part; intracellular; endosome; organelle outer membrane; membrane-bounded organelle; intracellular organelle; endosome …	tubulin binding; gamma-tubulin binding; protein binding; cytoskeletal protein binding; binding;	K12484	RAB11FIP1_2_5; Rab11 family-interacting protein 1/2/5	hsa04144 Endocytosis - Homo sapiens (human);	IPR019018; IPR000008;	C2 domain; Rab-binding domain FIP-RBD;
Q9BY43	Charged multivesicular body protein 4a	CHMP4A	25.098	1.069	0.928	0.892	0.963	-0.0543923	0.60626		cyto	intracellular transport; cellular component organization; single-organism cellular process; single-organism process; organic substance transport; protein transport; establishment of localization; cellular localization; transport; endosomal transport; establishment of protein localization; establishment of localization in cell; membrane organization; protein localization; macromolecule localizatio…	endosome membrane; membrane; intracellular organelle; late endosome; organelle membrane; cytoplasmic vesicle; membrane-bounded vesicle; cytoplasmic membrane-bounded vesicle; vesicle; cytoplasm; intracellular organelle part; cytoplasmic vesicle part; endosomal part; vesicle membrane; intracellular part; cytosol; cell; organelle part; cytoplasmic vesicle membrane; organelle; intracellular membrane-…	lipid binding; binding;	K12194	CHMP4; charged multivesicular body protein 4	hsa04144 Endocytosis - Homo sapiens (human);			ESCRT-III complex;
Q9BYG5	Partitioning defective 6 homolog beta	PARD6B	41.182		1.703		1.703	0.768078			mito	regulation of cellular process; cellular component biogenesis; cell junction assembly; cellular component organization; single-multicellular organism process; cellular developmental process; neuron development; cell-cell junction organization; neurogenesis; cellular component morphogenesis; single-organism process; cell development; cell morphogenesis involved in differentiation; anatomical struc…	membrane; intracellular organelle; cell cortex; cell junction; cell periphery; cytoplasm; macromolecular complex; intracellular part; cell-cell junction; cytosol; cell; tight junction; apical junction complex; plasma membrane; intracellular membrane-bounded organelle; organelle; occluding junction; nucleus; cell part; intracellular; protein complex; membrane-bounded organelle; apical part of cell…		K06093	PARD6; partitioning defective protein 6	hsa04390 Hippo signaling pathway - Homo sapiens (human); hsa04015 Rap1 signaling pathway - Homo sapiens (human); hsa04144 Endocytosis - Homo sapiens (human); hsa04530 Tight junction - Homo sapiens (human);	IPR000270; IPR001478;	PDZ domain; Phox/Bem1p;	PAR6-CDC42 complex; PAR-3-PAR-6B-PRKCI complex; LLGL2-PAR-6B-PRKCI complex; KIF3A/B-PAR-3-aPKC-PAR-6 complex; LLGL1-PAR-6B-PRKCI complex;
Q9BZG1	Ras-related protein Rab-34	RAB34	29.044		0.044	0.062	0.053	-4.23786			cyto	regulation of cellular process; single organism signaling; cellular component biogenesis; cellular component organization; single-organism process; phagolysosome assembly; response to stimulus; protein transport; establishment of localization; phagocytosis; signal transduction; cell communication; cellular component assembly; organelle assembly; protein localization; macromolecule localization; s…	intracellular organelle; cytoplasmic vesicle; membrane-bounded vesicle; cytoplasmic membrane-bounded vesicle; vesicle; cytoplasm; phagocytic vesicle; intracellular part; cell; intracellular membrane-bounded organelle; organelle; intracellular; cell part; endocytic vesicle; membrane-bounded organelle; Golgi apparatus; cytoplasmic part;	nucleoside phosphate binding; nucleoside binding; ion binding; nucleotide binding; organic cyclic compound binding; heterocyclic compound binding; ribonucleoside binding; ribonucleotide binding; binding; purine ribonucleoside binding; anion binding; purine ribonucleotide binding; purine nucleoside binding; guanyl ribonucleotide binding; guanyl nucleotide binding; GTP binding; purine nucleotide bi…	K07921			IPR005225; IPR027417;	Small GTP-binding protein domain; P-loop containing nucleoside triphosphate hydrolase;
Q9H223	EH domain-containing protein 4	EHD4	61.174	0.449	0.452	0.582	0.494333	-1.01644	0.020901	Down	cyto	regulation of vesicle-mediated transport; cellular component biogenesis; nucleoside metabolic process; positive regulation of cellular protein metabolic process; cellular metabolic process; metabolic process; GTP catabolic process; purine nucleotide catabolic process; guanosine-containing compound metabolic process; regulation of localization; macromolecular complex assembly; purine ribonucleosid…	membrane; endosome membrane; intracellular organelle; endoplasmic reticulum; organelle membrane; cell periphery; cytoplasm; intracellular organelle part; endosomal part; recycling endosome membrane; intracellular part; cell; organelle part; recycling endosome; plasma membrane; early endosome; intracellular membrane-bounded organelle; organelle; nucleus; cell part; intracellular; perinuclear regio…	nucleoside phosphate binding; hydrolase activity, acting on acid anhydrides; hydrolase activity; organic cyclic compound binding; heterocyclic compound binding; pyrophosphatase activity; catalytic activity; ribonucleotide binding; binding; GTPase activity; purine ribonucleoside binding; cation binding; anion binding; adenyl ribonucleotide binding; adenyl nucleotide binding; hydrolase activity, ac…	K12477	EHD4; EH domain-containing protein 4	hsa04144 Endocytosis - Homo sapiens (human);	IPR000261; IPR011992; IPR001401; IPR002048; IPR027417;	EPS15 homology (EH); EF-hand domain; Dynamin, GTPase domain; EF-hand domain pair; P-loop containing nucleoside triphosphate hydrolase;
Q9H444	Charged multivesicular body protein 4b	CHMP4B	24.95	1.553	1.542	1.458	1.51767	0.601855	0.00342338		mito	intracellular transport; cellular component organization; single-organism cellular process; single-organism process; organic substance transport; protein transport; establishment of localization; cellular localization; transport; endosomal transport; establishment of protein localization; establishment of localization in cell; membrane organization; protein localization; macromolecule localizatio…	membrane; endosome membrane; intracellular organelle; late endosome; organelle membrane; intracellular organelle part; cytoplasm; endosomal part; intracellular part; cytosol; cell; organelle part; organelle; intracellular membrane-bounded organelle; late endosome membrane; intracellular; cell part; endosome; membrane-bounded organelle; cytoplasmic part;		K12194	CHMP4; charged multivesicular body protein 4	hsa04144 Endocytosis - Homo sapiens (human);			ESCRT-III complex;
Q9H4M9	EH domain-containing protein 1	EHD1	60.626	0.582	0.623	0.577	0.594	-0.751465	0.00323032		cyto	cellular component biogenesis; nucleoside metabolic process; purine nucleoside metabolic process; blood coagulation; regulation of biological quality; nucleotide metabolic process; single-organism process; positive regulation of cholesterol storage; cellular metabolic process; protein transport; phosphate-containing compound metabolic process; establishment of localization; response to wounding; …	membrane; cytoplasmic vesicle; organelle membrane; cell periphery; membrane-bounded vesicle; cytoplasmic membrane-bounded vesicle; vesicle; cytoplasm; recycling endosome membrane; intracellular part; cell; organelle part; recycling endosome; early endosome; cell part; intracellular; perinuclear region of cytoplasm; endosome; early endosome membrane; endocytic vesicle; lipid particle; membrane-bou…	nucleoside phosphate binding; hydrolase activity, acting on acid anhydrides; hydrolase activity; organic cyclic compound binding; heterocyclic compound binding; pyrophosphatase activity; catalytic activity; ribonucleotide binding; binding; GTPase activity; purine ribonucleoside binding; cation binding; anion binding; adenyl ribonucleotide binding; adenyl nucleotide binding; hydrolase activity, ac…	K12483	EHD1; EH domain-containing protein 1	hsa04144 Endocytosis - Homo sapiens (human);	IPR000261; IPR011992; IPR001401; IPR002048; IPR027417;	EPS15 homology (EH); EF-hand domain; Dynamin, GTPase domain; EF-hand domain pair; P-loop containing nucleoside triphosphate hydrolase;
Q9H9H4	Vacuolar protein sorting-associated protein 37B	VPS37B	31.307		1.065	1.274	1.1695	0.225892			cyto	intracellular transport; cellular component organization; viral assembly, maturation, egress, and release; viral infectious cycle; single-organism cellular process; single-organism process; organic substance transport; symbiosis, encompassing mutualism through parasitism; multi-organism cellular process; protein transport; multi-organism process; cellular localization; establishment of localizati…	endosome membrane; membrane; intracellular organelle; late endosome; organelle membrane; cytoplasm; intracellular organelle part; midbody; endosomal part; intracellular part; cell; organelle part; intracellular membrane-bounded organelle; organelle; late endosome membrane; cell part; intracellular; endosome; membrane-bounded organelle; cytoplasmic part;		K12185	VPS37; ESCRT-I complex subunit VPS37	hsa04144 Endocytosis - Homo sapiens (human);	IPR009851;	Modifier of rudimentary, Modr;	TSG101-VPS37B-VPS28 complex;
Q9HD42	Charged multivesicular body protein 1a	CHMP1A	21.703	1.72	1.66	1.608	1.66267	0.733499	0.00219062		nucl	negative regulation of transcription by glucose; mitosis; single-organism process; biosynthetic process; negative regulation of RNA metabolic process; cellular metabolic process; protein transport; establishment of localization; regulation of RNA biosynthetic process; response to external stimulus; metabolic process; sister chromatid segregation; cell communication; carbon catabolite regulation o…	membrane; organelle membrane; cytoplasm; intracellular part; cell; organelle part; early endosome; non-membrane-bounded organelle; cytoskeleton; condensed chromosome; membrane-enclosed lumen; microtubule organizing center; intracellular organelle lumen; microtubule cytoskeleton; cell part; intracellular; chromosome; endosome; membrane-bounded organelle; organelle lumen; intracellular organelle; e…	peptidase activity; transition metal ion binding; catalytic activity; binding; ion binding; peptidase activity, acting on L-amino acid peptides; metal ion binding; cation binding; hydrolase activity; metallopeptidase activity; zinc ion binding;						ESCRT-III complex;
Q9NP61	ADP-ribosylation factor GTPase-activating protein 3	ARFGAP3	56.928	2.05	2.26	2.314	2.208	1.14274	0.00328153	Up	nucl	regulation of cellular process; intracellular transport; regulation of nucleobase-containing compound metabolic process; regulation of signaling; regulation of nucleoside metabolic process; regulation of nucleotide catabolic process; single-organism process; regulation of Ras protein signal transduction; protein transport; establishment of localization; regulation of cell communication; establish…	membrane; intracellular organelle; organelle membrane; intracellular organelle part; cytoplasm; Golgi membrane; endomembrane system; intracellular part; cytosol; cell; organelle part; intracellular membrane-bounded organelle; organelle; intracellular; cell part; Golgi apparatus part; Golgi apparatus; membrane-bounded organelle; cytoplasmic part;	ARF GTPase activator activity; protein transporter activity; nucleoside-triphosphatase regulator activity; ion binding; GTPase regulator activity; substrate-specific transporter activity; zinc ion binding; enzyme regulator activity; transition metal ion binding; binding; metal ion binding; cation binding; small GTPase regulator activity; enzyme activator activity; GTPase activator activity; trans…	K12493	ARFGAP2_3; ADP-ribosylation factor GTPase-activating protein 2/3	hsa04144 Endocytosis - Homo sapiens (human);
Q9NP79	Vacuolar protein sorting-associated protein VTA1 homolog	VTA1	33.879	1.35	1.529	1.632	1.50367	0.588485	0.0271901		cyto	intracellular transport; cellular component organization; single-organism cellular process; single-organism process; organic substance transport; protein transport; establishment of localization; cellular localization; transport; endosomal transport; establishment of protein localization; establishment of localization in cell; membrane organization; protein localization; macromolecule localizatio…	endosome membrane; membrane; intracellular organelle; organelle membrane; intracellular organelle part; cytoplasm; endosomal part; intracellular part; cytosol; cell; organelle part; organelle; intracellular membrane-bounded organelle; intracellular; cell part; endosome; membrane-bounded organelle; cytoplasmic part;		K12199	VTA1; vacuolar protein sorting-associated protein VTA1	hsa04144 Endocytosis - Homo sapiens (human);	IPR023175;	Vacuolar protein sorting-associate protein Vta1/Callose synthase, N-terminal domain;
Q9NR46	Endophilin-B2	SH3GLB2	43.973	0.528	0.489	0.465	0.494	-1.01742	0.00407505	Down	cyto		organelle; intracellular membrane-bounded organelle; intracellular organelle; nucleus; cell part; intracellular; cytoplasm; intracellular part; membrane-bounded organelle; cell;		K11248	SH3GLB; endophilin-B	hsa04144 Endocytosis - Homo sapiens (human);	IPR001452; IPR027267; IPR004148;	Arfaptin homology (AH) domain/BAR domain; SH3 domain; BAR domain;
Q9NRW7	Vacuolar protein sorting-associated protein 45	VPS45	65.076	0.916	0.855	0.913	0.894667	-0.160578	0.0554699		cyto_nucl	intracellular transport; single-multicellular organism process; blood coagulation; regulation of biological quality; single-organism process; response to stimulus; membrane docking; protein transport; hemostasis; establishment of localization; response to wounding; establishment of localization in cell; intracellular protein transport; cellular protein localization; macromolecule localization; pr…	endosome membrane; membrane; intracellular organelle; organelle membrane; cytoplasm; intracellular organelle part; Golgi membrane; intrinsic to membrane; endomembrane system; endosomal part; intracellular part; cell; integral to membrane; organelle part; intracellular membrane-bounded organelle; organelle; membrane part; cell part; intracellular; Golgi apparatus part; endosome; Golgi apparatus; m…		K12479	VPS45; vacuolar protein sorting-associated protein 45	hsa04144 Endocytosis - Homo sapiens (human);	IPR027482;	Sec1-like, domain 2;
Q9NVZ3	Adaptin ear-binding coat-associated protein 2	NECAP2	28.338	1.16		1.095	1.1275	0.173127			cyto	establishment of protein localization; transport; vesicle-mediated transport; organic substance transport; protein localization; localization; endocytosis; macromolecule localization; protein transport; establishment of localization;	membrane; cytoplasmic vesicle; organelle membrane; cell periphery; membrane-bounded vesicle; cytoplasmic membrane-bounded vesicle; cytoplasm; vesicle; cytoplasmic vesicle part; macromolecular complex; intracellular part; vesicle coat; cell; organelle part; coated vesicle membrane; clathrin-coated vesicle; intracellular; cell part; membrane part; membrane-bounded organelle; intracellular organelle…					IPR011993;	Pleckstrin homology-like domain;
Q9NZD8	Maspardin	SPG21	34.96	0.968		0.884	0.926	-0.110916			cyto	regulation of cellular process; single organism signaling; activation of immune response; cellular response to stimulus; death; immune response-activating cell surface receptor signaling pathway; cell surface receptor signaling pathway; single-organism cellular process; single-organism process; immune system process; immune response-regulating signaling pathway; response to stimulus; signaling; p…	endosome membrane; membrane; intracellular organelle; cytoplasmic vesicle; organelle membrane; membrane-bounded vesicle; cytoplasmic membrane-bounded vesicle; vesicle; intracellular organelle part; cytoplasm; endosomal part; intracellular part; cytosol; cell; Golgi-associated vesicle; coated vesicle; organelle part; organelle; intracellular membrane-bounded organelle; trans-Golgi network transpor…
Q9NZM3	Intersectin-2	ITSN2	193.46	1.624	1.835	1.592	1.68367	0.751607	0.010805		nucl	regulation of cellular process; regulation of signaling; vesicle-mediated transport; regulation of Ras protein signal transduction; endocytosis; establishment of localization; transport; regulation of cell communication; regulation of biological process; regulation of response to stimulus; localization; regulation of Rho protein signal transduction; regulation of signal transduction; regulation o…	intracellular part; cell; cell part; intracellular; cytoplasm;	protein binding, bridging; guanyl-nucleotide exchange factor activity; nucleoside-triphosphatase regulator activity; GTPase regulator activity; ion binding; protein binding; SH3/SH2 adaptor activity; signaling adaptor activity; enzyme regulator activity; binding; phospholipid binding; lipid binding; cation binding; metal ion binding; anion binding; Ras guanyl-nucleotide exchange factor activity; …				IPR011511; IPR011992; IPR002048; IPR000219; IPR001849; IPR001452; IPR011993; IPR000261; IPR000008;	EPS15 homology (EH); EF-hand domain; Variant SH3 domain; Pleckstrin homology domain; EF-hand domain pair; Dbl homology (DH) domain; Pleckstrin homology-like domain; SH3 domain; C2 domain;
Q9NZN4	EH domain-containing protein 2	EHD2	61.161	0.076	0.076	0.076	0.076	-3.71786	#DIV/0!	Down	cyto	nucleoside metabolic process; purine nucleoside metabolic process; blood coagulation; regulation of biological quality; nucleotide metabolic process; single-organism process; cellular metabolic process; phosphate-containing compound metabolic process; establishment of localization; response to wounding; metabolic process; actin cytoskeleton organization; GTP catabolic process; nucleoside phosphat…	endosome membrane; membrane; intracellular organelle; organelle membrane; cell periphery; intracellular organelle part; cytoplasm; endosomal part; recycling endosome membrane; intracellular part; cell; organelle part; recycling endosome; plasma membrane; intracellular membrane-bounded organelle; organelle; nucleus; intracellular; cell part; perinuclear region of cytoplasm; endosome; membrane-boun…	nucleoside phosphate binding; hydrolase activity, acting on acid anhydrides; hydrolase activity; organic cyclic compound binding; heterocyclic compound binding; pyrophosphatase activity; catalytic activity; ribonucleotide binding; binding; GTPase activity; purine ribonucleoside binding; cation binding; anion binding; adenyl ribonucleotide binding; adenyl nucleotide binding; hydrolase activity, ac…	K12469	EHD2; EH domain-containing protein 2	hsa04144 Endocytosis - Homo sapiens (human);	IPR000261; IPR011992; IPR001401; IPR002048; IPR027417;	EPS15 homology (EH); EF-hand domain; Dynamin, GTPase domain; EF-hand domain pair; P-loop containing nucleoside triphosphate hydrolase;
Q9NZZ3	Charged multivesicular body protein 5	CHMP5	24.57	0.837	0.859	0.885	0.860333	-0.217032	0.0167153		mito	regulation of cellular process; intracellular transport; cellular component organization; regulation of macromolecule metabolic process; regulation of signaling; single-organism process; protein transport; establishment of localization; establishment of localization in cell; vacuole organization; protein localization; macromolecule localization; cytoplasmic transport; cellular process; regulation…	endosome membrane; membrane; intracellular organelle; organelle membrane; intracellular organelle part; cytoplasm; endosomal part; intracellular part; cytosol; cell; organelle part; organelle; intracellular membrane-bounded organelle; nucleus; intracellular; cell part; endosome; membrane-bounded organelle; cytoplasmic part;		K12198	CHMP5; charged multivesicular body protein 5	hsa04144 Endocytosis - Homo sapiens (human);			ESCRT-III complex;
Q9P0V3	SH3 domain-binding protein 4	SH3BP4	107.49			1.409	1.409	0.494672			nucl	transport; endocytosis; localization; establishment of localization; vesicle-mediated transport;	membrane; intracellular organelle; cytoplasmic vesicle; membrane-bounded vesicle; cytoplasmic membrane-bounded vesicle; vesicle; cytoplasm; endomembrane system; intracellular part; cell; coated vesicle; intracellular membrane-bounded organelle; organelle; nucleus; clathrin-coated vesicle; membrane part; cell part; intracellular; coated pit; membrane-bounded organelle; cytoplasmic part;					IPR000906; IPR011511; IPR001452;	Variant SH3 domain; SH3 domain; ZU5;
Q9UBC2	Epidermal growth factor receptor substrate 15-like 1	EPS15L1	94.254	1.171	1.276	1.298	1.24833	0.320003	0.0298347		nucl	regulation of cellular process; single organism signaling; negative regulation of signal transduction; cell surface receptor signaling pathway; negative regulation of ERBB signaling pathway; regulation of signaling; single-organism process; negative regulation of biological process; negative regulation of cellular process; epidermal growth factor receptor signaling pathway; response to stimulus; …	organelle; intracellular membrane-bounded organelle; intracellular organelle; membrane; nucleus; cell periphery; intracellular; membrane part; cell part; endomembrane system; intracellular part; membrane-bounded organelle; cell; coated pit; plasma membrane;	cation binding; metal ion binding; calcium ion binding; binding; ion binding;				IPR000261; IPR011992; IPR002048;	EPS15 homology (EH); EF-hand domain; EF-hand domain pair;
Q9UBQ0	Vacuolar protein sorting-associated protein 29	VPS29	20.505	0.934	0.862	0.942	0.912667	-0.13184	0.116865		cyto	establishment of protein localization; transport; organic substance transport; localization; macromolecule localization; protein localization; protein transport; establishment of localization;	endosome membrane; membrane; intracellular organelle; organelle membrane; intracellular organelle part; cytoplasm; endosomal part; intracellular part; cell; organelle part; intracellular membrane-bounded organelle; organelle; intracellular; cell part; endosome; membrane-bounded organelle; cytoplasmic part;	phosphoserine phosphatase activity; catalytic activity; phosphoric ester hydrolase activity; phosphatase activity; binding; hydrolase activity, acting on ester bonds; ion binding; cation binding; metal ion binding; hydrolase activity;	K07095			IPR024654;	Calcineurin-like phosphoesterase domain, lpxH type;	VPS35-VPS29-VPS26A complex; Retromer complex;
Q9UI12	V-type proton ATPase subunit H	ATP6V1H	55.882	1.209	1.271	1.279	1.253	0.325386	0.00924788		cyto	single organism signaling; regulation of biological quality; nucleoside metabolic process; cell surface receptor signaling pathway; energy coupled proton transmembrane transport, against electrochemical gradient; regulation of cellular pH; cellular monovalent inorganic cation homeostasis; regulation of defense response; cellular metabolic process; protein transport; transition metal ion transport…	intracellular organelle; membrane; organelle membrane; cell periphery; intracellular organelle part; cytoplasm; macromolecular complex; intracellular part; proton-transporting V-type ATPase complex; cytosol; cell; organelle part; proton-transporting V-type ATPase, V1 domain; vacuolar proton-transporting V-type ATPase complex; plasma membrane; organelle; intracellular membrane-bounded organelle; m…	active transmembrane transporter activity; ATPase activity, coupled to transmembrane movement of ions; ion transmembrane transporter activity; primary active transmembrane transporter activity; substrate-specific transporter activity; ATPase activity, coupled to transmembrane movement of ions, rotational mechanism; hydrolase activity, acting on acid anhydrides; monovalent inorganic cation transme…	K02144	ATPeV1H; V-type H+-transporting ATPase subunit H	hsa05120 Epithelial cell signaling in Helicobacter pylori infection - Homo sapiens (human); hsa04142 Lysosome - Homo sapiens (human); hsa05152 Tuberculosis - Homo sapiens (human); hsa05323 Rheumatoid arthritis - Homo sapiens (human); hsa01100 Metabolic pathways - Homo sapiens (human); hsa00190 Oxidative phosphorylation - Homo sapiens (human); hsa05110 Vibrio cholerae infection - Homo sapiens (hum…	IPR011987; IPR011989; IPR016024;	Armadillo-type fold; Armadillo-like helical; ATPase, V1 complex, subunit H, C-terminal;
Q9UK41	Vacuolar protein sorting-associated protein 28 homolog	VPS28	25.425	1.218	1.434	1.498	1.38333	0.468149	0.0532845		cyto	regulation of cellular process; intracellular transport; cellular component organization; regulation of macromolecule metabolic process; regulation of protein modification process; viral infectious cycle; single-organism process; negative regulation of cellular metabolic process; negative regulation of biological process; negative regulation of cellular process; multi-organism cellular process; p…	endosome membrane; membrane; intracellular organelle; late endosome; organelle membrane; cell periphery; intracellular organelle part; cytoplasm; endosomal part; intracellular part; cytosol; cell; organelle part; plasma membrane; organelle; intracellular membrane-bounded organelle; late endosome membrane; intracellular; cell part; endosome; membrane-bounded organelle; cytoplasmic part;		K12184	VPS28; ESCRT-I complex subunit VPS28	hsa04144 Endocytosis - Homo sapiens (human);	IPR017899; IPR017898;	Vacuolar protein sorting-associated, VPS28, C-terminal; Vacuolar protein sorting-associated, VPS28, N-terminal;	TSG101-VPS37B-VPS28 complex; ESCRT-I complex;
Q9UL26	Ras-related protein Rab-22A	RAB22A	21.855	0.926	0.97		0.948	-0.077041			cyto	regulation of cellular process; single organism signaling; cellular response to stimulus; cellular component organization; intracellular signal transduction; vesicle-mediated transport; single-organism cellular process; single-organism process; organic substance transport; small GTPase mediated signal transduction; response to stimulus; signaling; endocytosis; protein transport; establishment of …	membrane; cytoplasmic vesicle; organelle membrane; cell periphery; membrane-bounded vesicle; cytoplasmic membrane-bounded vesicle; vesicle; cytoplasm; intracellular part; cell; organelle part; early endosome; non-membrane-bounded organelle; cytoskeleton; intracellular; cell part; endosome; endocytic vesicle; membrane-bounded organelle; intracellular organelle; endosome membrane; cell leading edge…	nucleoside phosphate binding; nucleoside binding; ion binding; hydrolase activity, acting on acid anhydrides; hydrolase activity; nucleotide binding; nucleoside-triphosphatase activity; organic cyclic compound binding; heterocyclic compound binding; ribonucleoside binding; pyrophosphatase activity; GDP binding; catalytic activity; ribonucleotide binding; binding; GTPase activity; purine ribonucle…	K07891	RAB22; Ras-related protein Rab-22	hsa04144 Endocytosis - Homo sapiens (human);	IPR005225; IPR027417;	Small GTP-binding protein domain; P-loop containing nucleoside triphosphate hydrolase;
Q9ULH1	Arf-GAP with SH3 domain, ANK repeat and PH domain-containing protein 1	ASAP1	125.5	1.065			1.065	0.0908534			nucl	regulation of cellular process; cellular component organization; regulation of signaling; regulation of nucleobase-containing compound metabolic process; cellular developmental process; regulation of nucleoside metabolic process; regulation of nucleotide catabolic process; cellular component morphogenesis; cilium morphogenesis; single-organism process; regulation of Ras protein signal transductio…	membrane; intracellular part; cell; cell part; intracellular; cytoplasm;	ARF GTPase activator activity; nucleoside-triphosphatase regulator activity; ion binding; GTPase regulator activity; zinc ion binding; enzyme regulator activity; transition metal ion binding; binding; phospholipid binding; lipid binding; metal ion binding; cation binding; small GTPase regulator activity; anion binding; enzyme activator activity; GTPase activator activity;	K12488	ASAP; Arf-GAP with SH3 domain, ANK repeat and PH domain-containing protein	hsa04666 Fc gamma R-mediated phagocytosis - Homo sapiens (human); hsa04144 Endocytosis - Homo sapiens (human);	IPR001452; IPR027267; IPR011993; IPR020683; IPR001849;	Pleckstrin homology-like domain; Arfaptin homology (AH) domain/BAR domain; Ankyrin repeat-containing domain; SH3 domain; Pleckstrin homology domain;	DDEF1-CTTN-PXN complex;
Q9UM54	Unconventional myosin-VI	MYO6	149.69	1.525	1.567	1.556	1.54933	0.631648	0.000518268		cyto	cellular component biogenesis; single organism signaling; regulation of biological quality; positive regulation of biosynthetic process; neurological system process; protein transport; behavior; hair cell differentiation; epidermal cell differentiation; embryonic organ morphogenesis; regulation of localization; regulation of system process; epidermis development; protein localization; embryo deve…	membrane; organelle membrane; membrane-bounded vesicle; ruffle membrane; cytoplasm; neuronal cell body; cytoplasmic vesicle part; macromolecular complex; cell; organelle part; non-membrane-bounded organelle; nuclear membrane; nucleoplasm; leading edge membrane; clathrin-coated vesicle; intracellular; neuron projection; myosin complex; membrane-bounded organelle; neuron part; nucleoplasm part; org…	actin filament binding; motor activity; nucleoside phosphate binding; hydrolase activity, acting on acid anhydrides; hydrolase activity; protein binding; organic cyclic compound binding; heterocyclic compound binding; pyrophosphatase activity; cytoskeletal protein binding; catalytic activity; ribonucleotide binding; minus-end directed microfilament motor activity; binding; purine ribonucleoside b…	K10358			IPR001609; IPR027417;	Myosin head, motor domain; P-loop containing nucleoside triphosphate hydrolase;
Q9UMY4	Sorting nexin-12	SNX12	19.73	1.286	1.332	1.327	1.315	0.395063	0.00247599		cyto	establishment of protein localization; transport; cell communication; single-organism cellular process; single-organism process; organic substance transport; protein localization; macromolecule localization; localization; cellular process; protein transport; establishment of localization;	membrane;	lipid binding; anion binding; binding; phosphatidylinositol binding; phospholipid binding; ion binding;	K17918			IPR001683;	Phox homologous domain;
Q9UN37	Vacuolar protein sorting-associated protein 4A	VPS4A	48.897	1.164	1.134	1.277	1.19167	0.252981	0.0586917		cyto	intracellular transport; cellular component organization; vesicle-mediated transport; single-organism cellular process; single-organism process; organic substance transport; protein transport; establishment of localization; cellular localization; establishment of protein localization; transport; endosomal transport; establishment of localization in cell; cytokinesis; membrane organization; cell c…	membrane; endosome membrane; intracellular organelle; late endosome; organelle membrane; intracellular organelle part; cytoplasm; midbody; endosomal part; intracellular part; cytosol; cell; organelle part; organelle; intracellular membrane-bounded organelle; late endosome membrane; intracellular; cell part; perinuclear region of cytoplasm; endosome; membrane-bounded organelle; cytoplasmic part;	ATP binding; nucleoside phosphate binding; nucleoside binding; ion binding; hydrolase activity, acting on acid anhydrides; hydrolase activity; nucleotide binding; nucleoside-triphosphatase activity; ATPase activity; organic cyclic compound binding; heterocyclic compound binding; ribonucleoside binding; pyrophosphatase activity; catalytic activity; ribonucleotide binding; binding; ATPase activity,…	K12196	VPS4; vacuolar protein-sorting-associated protein 4	hsa04144 Endocytosis - Homo sapiens (human);	IPR003959; IPR003593; IPR015415; IPR007330; IPR027417;	AAA+ ATPase domain; Vps4 oligomerisation, C-terminal; MIT; ATPase, AAA-type, core; P-loop containing nucleoside triphosphate hydrolase;
Q9UQN3	Charged multivesicular body protein 2b	CHMP2B	23.906	0.197	0.232		0.2145	-2.22095			cyto	intracellular transport; cellular component organization; death; single-organism cellular process; single-organism process; organic substance transport; protein transport; establishment of localization; cellular localization; establishment of protein localization; transport; endosomal transport; establishment of localization in cell; cell death; membrane organization; protein localization; macrom…	membrane; endosome membrane; intracellular organelle; late endosome; organelle membrane; intracellular organelle part; cytoplasm; endosomal part; intracellular part; cytosol; cell; mitochondrion; organelle part; organelle; intracellular membrane-bounded organelle; nucleus; late endosome membrane; intracellular; cell part; endosome; membrane-bounded organelle; cytoplasmic part;		K12192	CHMP2B; charged multivesicular body protein 2B	hsa04144 Endocytosis - Homo sapiens (human);			ESCRT-III complex;
Q9Y2X7	ARF GTPase-activating protein GIT1	GIT1	84.34	0.422	0.43	0.471	0.441	-1.18115	0.00255819	Down	mito	regulation of cellular process; regulation of signaling; regulation of nucleobase-containing compound metabolic process; regulation of nucleoside metabolic process; regulation of nucleotide catabolic process; regulation of Ras protein signal transduction; regulation of cell communication; positive regulation of hydrolase activity; positive regulation of molecular function; regulation of nitrogen …	focal adhesion; cell junction; cell part; intracellular; adherens junction; cytoplasm; anchoring junction; intracellular part; cell-substrate junction; cell; cell-substrate adherens junction;	ARF GTPase activator activity; transition metal ion binding; enzyme regulator activity; binding; nucleoside-triphosphatase regulator activity; ion binding; GTPase regulator activity; cation binding; metal ion binding; small GTPase regulator activity; zinc ion binding; enzyme activator activity; GTPase activator activity;	K05737	GIT1; G protein-coupled receptor kinase interactor 1	hsa05120 Epithelial cell signaling in Helicobacter pylori infection - Homo sapiens (human); hsa04144 Endocytosis - Homo sapiens (human); hsa04810 Regulation of actin cytoskeleton - Homo sapiens (human);	IPR022018; IPR013724; IPR020683;	Ankyrin repeat-containing domain; G protein-coupled receptor kinase-interacting protein 1 C term; Spa2 homology (SHD) of GIT;	Scrib-beta-PIX-GIT1 complex; ITGA4-PXN-GIT1 complex;
Q9Y371	Endophilin-B1	SH3GLB1	40.796	0.65	0.679	0.625	0.651333	-0.618532	0.0046297		cyto	cellular component biogenesis; regulation of cell death; glycerolipid metabolic process; regulation of signaling; phosphatidic acid biosynthetic process; phospholipid biosynthetic process; single-organism process; cellular lipid metabolic process; biosynthetic process; regulation of protein oligomerization; regulation of mitochondrion organization; cellular metabolic process; phosphate-containing…	membrane; intracellular organelle; outer membrane; mitochondrial part; organelle membrane; mitochondrial outer membrane; organelle envelope; intracellular organelle part; cytoplasm; Golgi membrane; macromolecular complex; endomembrane system; intracellular part; cell; mitochondrion; organelle part; mitochondrial envelope; intracellular membrane-bounded organelle; organelle; intracellular; cell pa…	acylglycerol O-acyltransferase activity; ion binding; monocarboxylic acid binding; transferase activity, transferring acyl groups other than amino-acyl groups; transferase activity, transferring acyl groups; carboxylic acid binding; catalytic activity; binding; lysophosphatidic acid acyltransferase activity; lipid binding; anion binding; fatty acid binding; lysophospholipid acyltransferase activi…	K11248	SH3GLB; endophilin-B	hsa04144 Endocytosis - Homo sapiens (human);	IPR001452; IPR027267; IPR004148;	Arfaptin homology (AH) domain/BAR domain; SH3 domain; BAR domain;
Q9Y3E7	Charged multivesicular body protein 3	CHMP3	25.073	1.164	1.322	1.163	1.21633	0.282539	0.0652405		cyto	intracellular transport; cellular component organization; death; single-organism cellular process; single-organism process; organic substance transport; protein transport; establishment of localization; cellular localization; establishment of protein localization; transport; endosomal transport; establishment of localization in cell; cell death; apoptotic process; membrane organization; programme…	membrane; endosome membrane; intracellular organelle; late endosome; organelle membrane; intracellular organelle part; cytoplasm; endosomal part; intracellular part; cytosol; cell; organelle part; organelle; intracellular membrane-bounded organelle; late endosome membrane; intracellular; cell part; endosome; membrane-bounded organelle; cytoplasmic part;		K12193	VPS24; charged multivesicular body protein 3	hsa04144 Endocytosis - Homo sapiens (human);			ESCRT-III complex;
Q9Y5X1	Sorting nexin-9	SNX9	66.591	0.649	0.549	0.695	0.631	-0.664288	0.0323498		cyto_nucl	cellular component biogenesis; regulation of nucleotide catabolic process; single-organism process; regulation of protein oligomerization; protein transport; establishment of localization; positive regulation of cellular component organization; establishment of localization in cell; cell communication; cellular component assembly; macromolecular complex assembly; positive regulation of molecular …	membrane; extrinsic to membrane; organelle membrane; cytoplasmic vesicle; cell periphery; membrane-bounded vesicle; cytoplasmic membrane-bounded vesicle; vesicle; cytoplasm; cytoplasmic vesicle part; intracellular part; extrinsic to internal side of plasma membrane; cell; internal side of plasma membrane; organelle part; clathrin-coated vesicle; membrane part; cell part; intracellular; membrane-b…	1-phosphatidylinositol binding; binding; phospholipid binding; phosphatidylinositol binding; ion binding; lipid binding; anion binding;	K17923			IPR001452; IPR019497; IPR001683;	SH3 domain; Sorting nexin protein, WASP-binding domain; Phox homologous domain;
Q9Y5X3	Sorting nexin-5	SNX5	46.816	1.288	1.351	1.296	1.31167	0.391401	0.00455748		nucl	vesicle-mediated transport; single-organism cellular process; single-organism process; organic substance transport; endocytosis; pinocytosis; protein transport; establishment of localization; transport; establishment of protein localization; cell communication; localization; macromolecule localization; protein localization; cellular process; single-organism transport;	membrane; extrinsic to membrane; organelle membrane; cytoplasmic vesicle; cell periphery; membrane-bounded vesicle; cytoplasmic membrane-bounded vesicle; vesicle; cytoplasm; cytoplasmic vesicle part; intracellular part; extrinsic to internal side of plasma membrane; cell; internal side of plasma membrane; organelle part; early endosome; membrane part; intracellular; cell part; phagocytic cup; end…	lipid binding; anion binding; binding; phosphatidylinositol binding; phospholipid binding; ion binding;	K17920			IPR015404; IPR001683;	Vps5 C-terminal; Phox homologous domain;
Q9Y6D5	Brefeldin A-inhibited guanine nucleotide-exchange protein 2	ARFGEF2	202.04	1.314	1.236	1.211	1.25367	0.326154	0.0172876		cyto	regulation of cellular process; single organism signaling; intracellular transport; cellular component organization; endomembrane system organization; regulation of tumor necrosis factor production; positive regulation of cytokine production; regulation of signaling; positive regulation of tumor necrosis factor production; Golgi vesicle transport; single-organism process; regulation of Ras protei…	membrane; dendrite; microtubule; organelle membrane; cytoplasmic vesicle; membrane-bounded vesicle; cell junction; cytoplasmic membrane-bounded vesicle; vesicle; cytoplasm; macromolecular complex; intracellular part; symmetric synapse; cell; dendritic spine; organelle part; asymmetric synapse; recycling endosome; non-membrane-bounded organelle; cytoskeleton; microtubule organizing center; neuron …	protein kinase A binding; GABA receptor binding; enzyme regulator activity; receptor binding; ARF guanyl-nucleotide exchange factor activity; guanyl-nucleotide exchange factor activity; protein kinase A regulatory subunit binding; binding; nucleoside-triphosphatase regulator activity; GTPase regulator activity; small GTPase regulator activity; protein binding;				IPR023394; IPR000904; IPR016024; IPR015403;	Sec7 domain; Sec7 domain, alpha orthogonal bundle; Armadillo-type fold; Domain of unknown function DUF1981, Sec7 associated;
Q9Y6D6	Brefeldin A-inhibited guanine nucleotide-exchange protein 1	ARFGEF1	208.76	0.651	0.664	0.695	0.67	-0.577767	0.00348263		cyto	positive regulation of carbohydrate metabolic process; regulation of actin filament polymerization; regulation of biological quality; endomembrane system organization; positive regulation of cellular protein metabolic process; regulation of signaling; negative regulation of cellular component organization; positive regulation of biosynthetic process; regulation of nucleotide catabolic process; si…	membrane; organelle membrane; cytoplasm; macromolecular complex; intracellular part; cell; organelle part; non-membrane-bounded organelle; membrane-enclosed lumen; intracellular organelle lumen; intracellular; cell part; perinuclear region of cytoplasm; Golgi apparatus part; membrane-bounded organelle; organelle lumen; intracellular organelle; intracellular non-membrane-bounded organelle; intrace…	protein kinase A binding; enzyme regulator activity; ARF guanyl-nucleotide exchange factor activity; guanyl-nucleotide exchange factor activity; protein kinase A regulatory subunit binding; binding; nucleoside-triphosphatase regulator activity; GTPase regulator activity; small GTPase regulator activity; protein binding;				IPR023394; IPR000904; IPR011989; IPR016024; IPR015403;	Sec7 domain; Sec7 domain, alpha orthogonal bundle; Armadillo-type fold; Armadillo-like helical; Domain of unknown function DUF1981, Sec7 associated;
Q9Y6I3	Epsin-1	EPN1	60.293	1.437	1.473	1.508	1.47267	0.558431	0.00193716		nucl	reproduction; regulation of cellular process; single organism signaling; single-multicellular organism process; negative regulation of signal transduction; reproductive process; cell surface receptor signaling pathway; negative regulation of ERBB signaling pathway; chordate embryonic development; embryonic organ development; regulation of signaling; single-organism process; negative regulation of…	intracellular organelle; membrane; cell periphery; cytoplasm; endomembrane system; intracellular part; cell; plasma membrane; intracellular membrane-bounded organelle; organelle; nucleus; cell part; membrane part; intracellular; coated pit; membrane-bounded organelle;	lipid binding; binding;	K12471	EPN; epsin	hsa04144 Endocytosis - Homo sapiens (human);	IPR001026; IPR013809; IPR008942;	Epsin-like, N-terminal; Epsin domain, N-terminal; ENTH/VHS;	RalBP1-CCNB1-AP2A-NUMB-EPN1 complex;
